# Supplementary material for: Abundant mRNA m1A modification in dinoflagellates: a new layer of gene regulation
Source: EMBO Rep. 2024 Sep 2;25(11):5. doi: 10.1038/s44319-024-00234-2 (PMC11549093; doi:10.1038/s44319-024-00234-2)
Supplement: Supplementary file 7 — Source Data EV Figures [file 44319_2024_234_MOESM7_ESM.zip]

Archive with 12 entries (5 files):
- Figure EV1/
- Figure EV1/EV1A/
- Figure EV1/EV1A/EV1A-RIP-m1a_peak_distribution.xlsx
- Figure EV1/EV1B/
- Figure EV1/EV1B/EV1B-TGIRT_rep1_misincorporation_ratio.xlsx
- Figure EV3/
- Figure EV3/EV3A/
- Figure EV3/EV3A/EV3A.polyA_expression.xls
- Figure EV3/EV3B/
- Figure EV3/EV3B/EV3B-Acart_m1a_flanked30bp_GC_content.xlsx
- Figure EV3/EV3D/
- Figure EV3/EV3D/EV3D-Acart_3UTR_length.xlsx
