# Supplementary material for: Abundant mRNA m1A modification in dinoflagellates: a new layer of gene regulation
Source: EMBO Rep. 2024 Sep 2;25(11):5. doi: 10.1038/s44319-024-00234-2 (PMC11549093; doi:10.1038/s44319-024-00234-2)
Supplement: Supplementary file 7 — Source Data EV Figures [file 44319_2024_234_MOESM7_ESM.zip › Figure EV1/EV1A/EV1A-RIP-m1a_peak_distribution.xlsx]

## Sheet: Sheet1
peak	region
F-m1a_peak_10067	5'UTR
F-m1a_peak_10411	5'UTR
F-m1a_peak_10480	5'UTR
F-m1a_peak_10481	5'UTR
F-m1a_peak_10489	5'UTR
F-m1a_peak_10523	5'UTR
F-m1a_peak_10768	5'UTR
F-m1a_peak_10932	5'UTR
F-m1a_peak_10995	5'UTR
F-m1a_peak_11723	5'UTR
F-m1a_peak_11870	5'UTR
F-m1a_peak_12044	5'UTR
F-m1a_peak_12090	5'UTR
F-m1a_peak_12675	5'UTR
F-m1a_peak_13186	5'UTR
F-m1a_peak_13215	5'UTR
F-m1a_peak_13507	5'UTR
F-m1a_peak_13515	5'UTR
F-m1a_peak_14252	5'UTR
F-m1a_peak_14563	5'UTR
F-m1a_peak_14713	5'UTR
F-m1a_peak_15080	5'UTR
F-m1a_peak_15301	5'UTR
F-m1a_peak_1589	5'UTR
F-m1a_peak_1590	5'UTR
F-m1a_peak_1591	5'UTR
F-m1a_peak_16012	5'UTR
F-m1a_peak_16235	5'UTR
F-m1a_peak_16246	5'UTR
F-m1a_peak_16471	5'UTR
F-m1a_peak_16690	5'UTR
F-m1a_peak_16768	5'UTR
F-m1a_peak_17064	5'UTR
F-m1a_peak_17065	5'UTR
F-m1a_peak_17066	5'UTR
F-m1a_peak_17067	5'UTR
F-m1a_peak_1741	5'UTR
F-m1a_peak_17612	5'UTR
F-m1a_peak_17768	5'UTR
F-m1a_peak_17769	5'UTR
F-m1a_peak_17934	5'UTR
F-m1a_peak_17937	5'UTR
F-m1a_peak_18201	5'UTR
F-m1a_peak_18202	5'UTR
F-m1a_peak_18203	5'UTR
F-m1a_peak_18228	5'UTR
F-m1a_peak_18229	5'UTR
F-m1a_peak_18383	5'UTR
F-m1a_peak_18733	5'UTR
F-m1a_peak_18734	5'UTR
F-m1a_peak_19735	5'UTR
F-m1a_peak_19736	5'UTR
F-m1a_peak_19892	5'UTR
F-m1a_peak_20086	5'UTR
F-m1a_peak_20319	5'UTR
F-m1a_peak_20359	5'UTR
F-m1a_peak_20360	5'UTR
F-m1a_peak_20766	5'UTR
F-m1a_peak_20767	5'UTR
F-m1a_peak_20846	5'UTR
F-m1a_peak_20852	5'UTR
F-m1a_peak_20970	5'UTR
F-m1a_peak_21177	5'UTR
F-m1a_peak_21178	5'UTR
F-m1a_peak_21179	5'UTR
F-m1a_peak_21270	5'UTR
F-m1a_peak_21367	5'UTR
F-m1a_peak_21524	5'UTR
F-m1a_peak_22104	5'UTR
F-m1a_peak_22446	5'UTR
F-m1a_peak_22780	5'UTR
F-m1a_peak_22783	5'UTR
F-m1a_peak_22784	5'UTR
F-m1a_peak_22876	5'UTR
F-m1a_peak_23057	5'UTR
F-m1a_peak_23717	5'UTR
F-m1a_peak_23835	5'UTR
F-m1a_peak_23886	5'UTR
F-m1a_peak_23890	5'UTR
F-m1a_peak_23918	5'UTR
F-m1a_peak_23919	5'UTR
F-m1a_peak_24049	5'UTR
F-m1a_peak_24711	5'UTR
F-m1a_peak_25162	5'UTR
F-m1a_peak_25203	5'UTR
F-m1a_peak_25490	5'UTR
F-m1a_peak_25553	5'UTR
F-m1a_peak_25791	5'UTR
F-m1a_peak_25975	5'UTR
F-m1a_peak_25976	5'UTR
F-m1a_peak_26420	5'UTR
F-m1a_peak_26633	5'UTR
F-m1a_peak_26674	5'UTR
F-m1a_peak_26675	5'UTR
F-m1a_peak_26686	5'UTR
F-m1a_peak_26875	5'UTR
F-m1a_peak_26937	5'UTR
F-m1a_peak_26941	5'UTR
F-m1a_peak_26942	5'UTR
F-m1a_peak_27172	5'UTR
F-m1a_peak_27379	5'UTR
F-m1a_peak_27735	5'UTR
F-m1a_peak_28149	5'UTR
F-m1a_peak_29046	5'UTR
F-m1a_peak_29185	5'UTR
F-m1a_peak_29186	5'UTR
F-m1a_peak_29229	5'UTR
F-m1a_peak_29230	5'UTR
F-m1a_peak_29491	5'UTR
F-m1a_peak_29663	5'UTR
F-m1a_peak_29776	5'UTR
F-m1a_peak_29842	5'UTR
F-m1a_peak_29878	5'UTR
F-m1a_peak_29879	5'UTR
F-m1a_peak_3026	5'UTR
F-m1a_peak_30355	5'UTR
F-m1a_peak_30569	5'UTR
F-m1a_peak_31175	5'UTR
F-m1a_peak_31176	5'UTR
F-m1a_peak_31245	5'UTR
F-m1a_peak_31246	5'UTR
F-m1a_peak_31562	5'UTR
F-m1a_peak_31563	5'UTR
F-m1a_peak_31567	5'UTR
F-m1a_peak_3167	5'UTR
F-m1a_peak_31743	5'UTR
F-m1a_peak_32055	5'UTR
F-m1a_peak_32056	5'UTR
F-m1a_peak_32096	5'UTR
F-m1a_peak_32097	5'UTR
F-m1a_peak_321	5'UTR
F-m1a_peak_32115	5'UTR
F-m1a_peak_32116	5'UTR
F-m1a_peak_32121	5'UTR
F-m1a_peak_32372	5'UTR
F-m1a_peak_32373	5'UTR
F-m1a_peak_32616	5'UTR
F-m1a_peak_32656	5'UTR
F-m1a_peak_32657	5'UTR
F-m1a_peak_32677	5'UTR
F-m1a_peak_32678	5'UTR
F-m1a_peak_32689	5'UTR
F-m1a_peak_32690	5'UTR
F-m1a_peak_32987	5'UTR
F-m1a_peak_33320	5'UTR
F-m1a_peak_33378	5'UTR
F-m1a_peak_34006	5'UTR
F-m1a_peak_34179	5'UTR
F-m1a_peak_34468	5'UTR
F-m1a_peak_34838	5'UTR
F-m1a_peak_35015	5'UTR
F-m1a_peak_35277	5'UTR
F-m1a_peak_35748	5'UTR
F-m1a_peak_35873	5'UTR
F-m1a_peak_35938	5'UTR
F-m1a_peak_35939	5'UTR
F-m1a_peak_36199	5'UTR
F-m1a_peak_36372	5'UTR
F-m1a_peak_36496	5'UTR
F-m1a_peak_36607	5'UTR
F-m1a_peak_3681	5'UTR
F-m1a_peak_36940	5'UTR
F-m1a_peak_36993	5'UTR
F-m1a_peak_37014	5'UTR
F-m1a_peak_37050	5'UTR
F-m1a_peak_3740	5'UTR
F-m1a_peak_37595	5'UTR
F-m1a_peak_37757	5'UTR
F-m1a_peak_37819	5'UTR
F-m1a_peak_37972	5'UTR
F-m1a_peak_38021	5'UTR
F-m1a_peak_3827	5'UTR
F-m1a_peak_3828	5'UTR
F-m1a_peak_38516	5'UTR
F-m1a_peak_38818	5'UTR
F-m1a_peak_38840	5'UTR
F-m1a_peak_38935	5'UTR
F-m1a_peak_38989	5'UTR
F-m1a_peak_39308	5'UTR
F-m1a_peak_39309	5'UTR
F-m1a_peak_3981	5'UTR
F-m1a_peak_39818	5'UTR
F-m1a_peak_3982	5'UTR
F-m1a_peak_39823	5'UTR
F-m1a_peak_39863	5'UTR
F-m1a_peak_39864	5'UTR
F-m1a_peak_40049	5'UTR
F-m1a_peak_40052	5'UTR
F-m1a_peak_40060	5'UTR
F-m1a_peak_40061	5'UTR
F-m1a_peak_40062	5'UTR
F-m1a_peak_40129	5'UTR
F-m1a_peak_40130	5'UTR
F-m1a_peak_40138	5'UTR
F-m1a_peak_40139	5'UTR
F-m1a_peak_40399	5'UTR
F-m1a_peak_40926	5'UTR
F-m1a_peak_40951	5'UTR
F-m1a_peak_41327	5'UTR
F-m1a_peak_41370	5'UTR
F-m1a_peak_41773	5'UTR
F-m1a_peak_42010	5'UTR
F-m1a_peak_42265	5'UTR
F-m1a_peak_42463	5'UTR
F-m1a_peak_42464	5'UTR
F-m1a_peak_42465	5'UTR
F-m1a_peak_42895	5'UTR
F-m1a_peak_43805	5'UTR
F-m1a_peak_43968	5'UTR
F-m1a_peak_44203	5'UTR
F-m1a_peak_44252	5'UTR
F-m1a_peak_44253	5'UTR
F-m1a_peak_44254	5'UTR
F-m1a_peak_44301	5'UTR
F-m1a_peak_44302	5'UTR
F-m1a_peak_44697	5'UTR
F-m1a_peak_44732	5'UTR
F-m1a_peak_44975	5'UTR
F-m1a_peak_45016	5'UTR
F-m1a_peak_45063	5'UTR
F-m1a_peak_45147	5'UTR
F-m1a_peak_45398	5'UTR
F-m1a_peak_45686	5'UTR
F-m1a_peak_45687	5'UTR
F-m1a_peak_45780	5'UTR
F-m1a_peak_45828	5'UTR
F-m1a_peak_45939	5'UTR
F-m1a_peak_4614	5'UTR
F-m1a_peak_4666	5'UTR
F-m1a_peak_4667	5'UTR
F-m1a_peak_5024	5'UTR
F-m1a_peak_5025	5'UTR
F-m1a_peak_5072	5'UTR
F-m1a_peak_5487	5'UTR
F-m1a_peak_5730	5'UTR
F-m1a_peak_5987	5'UTR
F-m1a_peak_6060	5'UTR
F-m1a_peak_6160	5'UTR
F-m1a_peak_6272	5'UTR
F-m1a_peak_6552	5'UTR
F-m1a_peak_6620	5'UTR
F-m1a_peak_6753	5'UTR
F-m1a_peak_6806	5'UTR
F-m1a_peak_6807	5'UTR
F-m1a_peak_6808	5'UTR
F-m1a_peak_6809	5'UTR
F-m1a_peak_6810	5'UTR
F-m1a_peak_6811	5'UTR
F-m1a_peak_771	5'UTR
F-m1a_peak_7720	5'UTR
F-m1a_peak_7760	5'UTR
F-m1a_peak_7999	5'UTR
F-m1a_peak_8004	5'UTR
F-m1a_peak_8257	5'UTR
F-m1a_peak_8549	5'UTR
F-m1a_peak_8601	5'UTR
F-m1a_peak_8609	5'UTR
F-m1a_peak_9360	5'UTR
F-m1a_peak_9383	5'UTR
F-m1a_peak_9384	5'UTR
F-m1a_peak_9385	5'UTR
F-m1a_peak_9403	5'UTR
F-m1a_peak_9404	5'UTR
F-m1a_peak_9534	5'UTR
F-m1a_peak_9535	5'UTR
F-m1a_peak_9536	5'UTR
F-m1a_peak_10173	Start Codon
F-m1a_peak_10244	Start Codon
F-m1a_peak_10333	Start Codon
F-m1a_peak_10362	Start Codon
F-m1a_peak_10557	Start Codon
F-m1a_peak_10801	Start Codon
F-m1a_peak_10925	Start Codon
F-m1a_peak_11177	Start Codon
F-m1a_peak_11399	Start Codon
F-m1a_peak_11410	Start Codon
F-m1a_peak_11499	Start Codon
F-m1a_peak_11501	Start Codon
F-m1a_peak_11507	Start Codon
F-m1a_peak_11513	Start Codon
F-m1a_peak_11850	Start Codon
F-m1a_peak_12091	Start Codon
F-m1a_peak_12204	Start Codon
F-m1a_peak_12210	Start Codon
F-m1a_peak_12481	Start Codon
F-m1a_peak_1270	Start Codon
F-m1a_peak_13017	Start Codon
F-m1a_peak_13337	Start Codon
F-m1a_peak_14218	Start Codon
F-m1a_peak_14574	Start Codon
F-m1a_peak_14652	Start Codon
F-m1a_peak_15123	Start Codon
F-m1a_peak_15343	Start Codon
F-m1a_peak_15695	Start Codon
F-m1a_peak_15795	Start Codon
F-m1a_peak_15801	Start Codon
F-m1a_peak_15920	Start Codon
F-m1a_peak_1614	Start Codon
F-m1a_peak_16151	Start Codon
F-m1a_peak_16456	Start Codon
F-m1a_peak_16689	Start Codon
F-m1a_peak_17042	Start Codon
F-m1a_peak_17527	Start Codon
F-m1a_peak_18127	Start Codon
F-m1a_peak_1832	Start Codon
F-m1a_peak_18369	Start Codon
F-m1a_peak_18552	Start Codon
F-m1a_peak_18584	Start Codon
F-m1a_peak_18656	Start Codon
F-m1a_peak_19066	Start Codon
F-m1a_peak_19183	Start Codon
F-m1a_peak_19370	Start Codon
F-m1a_peak_19518	Start Codon
F-m1a_peak_19682	Start Codon
F-m1a_peak_20000	Start Codon
F-m1a_peak_2051	Start Codon
F-m1a_peak_20949	Start Codon
F-m1a_peak_21032	Start Codon
F-m1a_peak_21197	Start Codon
F-m1a_peak_21307	Start Codon
F-m1a_peak_21560	Start Codon
F-m1a_peak_21727	Start Codon
F-m1a_peak_21792	Start Codon
F-m1a_peak_21805	Start Codon
F-m1a_peak_22153	Start Codon
F-m1a_peak_22198	Start Codon
F-m1a_peak_22231	Start Codon
F-m1a_peak_22573	Start Codon
F-m1a_peak_2322	Start Codon
F-m1a_peak_23497	Start Codon
F-m1a_peak_23579	Start Codon
F-m1a_peak_23620	Start Codon
F-m1a_peak_23654	Start Codon
F-m1a_peak_24048	Start Codon
F-m1a_peak_24464	Start Codon
F-m1a_peak_2462	Start Codon
F-m1a_peak_25259	Start Codon
F-m1a_peak_2556	Start Codon
F-m1a_peak_25580	Start Codon
F-m1a_peak_25673	Start Codon
F-m1a_peak_2572	Start Codon
F-m1a_peak_25792	Start Codon
F-m1a_peak_26045	Start Codon
F-m1a_peak_26528	Start Codon
F-m1a_peak_26544	Start Codon
F-m1a_peak_26596	Start Codon
F-m1a_peak_26784	Start Codon
F-m1a_peak_26792	Start Codon
F-m1a_peak_26951	Start Codon
F-m1a_peak_27310	Start Codon
F-m1a_peak_27378	Start Codon
F-m1a_peak_27483	Start Codon
F-m1a_peak_27840	Start Codon
F-m1a_peak_28108	Start Codon
F-m1a_peak_28337	Start Codon
F-m1a_peak_28396	Start Codon
F-m1a_peak_28634	Start Codon
F-m1a_peak_29471	Start Codon
F-m1a_peak_29496	Start Codon
F-m1a_peak_2960	Start Codon
F-m1a_peak_2965	Start Codon
F-m1a_peak_30050	Start Codon
F-m1a_peak_30301	Start Codon
F-m1a_peak_30574	Start Codon
F-m1a_peak_30681	Start Codon
F-m1a_peak_30718	Start Codon
F-m1a_peak_30950	Start Codon
F-m1a_peak_30958	Start Codon
F-m1a_peak_320	Start Codon
F-m1a_peak_3225	Start Codon
F-m1a_peak_32315	Start Codon
F-m1a_peak_32374	Start Codon
F-m1a_peak_32520	Start Codon
F-m1a_peak_32735	Start Codon
F-m1a_peak_3297	Start Codon
F-m1a_peak_33559	Start Codon
F-m1a_peak_33607	Start Codon
F-m1a_peak_33627	Start Codon
F-m1a_peak_33635	Start Codon
F-m1a_peak_33684	Start Codon
F-m1a_peak_3393	Start Codon
F-m1a_peak_33989	Start Codon
F-m1a_peak_3445	Start Codon
F-m1a_peak_34553	Start Codon
F-m1a_peak_34710	Start Codon
F-m1a_peak_34841	Start Codon
F-m1a_peak_34925	Start Codon
F-m1a_peak_35276	Start Codon
F-m1a_peak_35475	Start Codon
F-m1a_peak_3556	Start Codon
F-m1a_peak_35621	Start Codon
F-m1a_peak_35708	Start Codon
F-m1a_peak_36594	Start Codon
F-m1a_peak_36723	Start Codon
F-m1a_peak_36818	Start Codon
F-m1a_peak_36972	Start Codon
F-m1a_peak_37006	Start Codon
F-m1a_peak_37475	Start Codon
F-m1a_peak_37556	Start Codon
F-m1a_peak_37663	Start Codon
F-m1a_peak_37870	Start Codon
F-m1a_peak_38515	Start Codon
F-m1a_peak_39419	Start Codon
F-m1a_peak_39472	Start Codon
F-m1a_peak_40066	Start Codon
F-m1a_peak_40113	Start Codon
F-m1a_peak_40308	Start Codon
F-m1a_peak_40364	Start Codon
F-m1a_peak_4043	Start Codon
F-m1a_peak_40437	Start Codon
F-m1a_peak_40927	Start Codon
F-m1a_peak_40950	Start Codon
F-m1a_peak_4104	Start Codon
F-m1a_peak_41133	Start Codon
F-m1a_peak_41220	Start Codon
F-m1a_peak_41235	Start Codon
F-m1a_peak_41260	Start Codon
F-m1a_peak_41435	Start Codon
F-m1a_peak_41549	Start Codon
F-m1a_peak_41788	Start Codon
F-m1a_peak_41899	Start Codon
F-m1a_peak_42486	Start Codon
F-m1a_peak_42588	Start Codon
F-m1a_peak_42764	Start Codon
F-m1a_peak_43136	Start Codon
F-m1a_peak_43969	Start Codon
F-m1a_peak_44183	Start Codon
F-m1a_peak_44260	Start Codon
F-m1a_peak_44663	Start Codon
F-m1a_peak_4477	Start Codon
F-m1a_peak_45051	Start Codon
F-m1a_peak_45518	Start Codon
F-m1a_peak_45572	Start Codon
F-m1a_peak_45579	Start Codon
F-m1a_peak_45809	Start Codon
F-m1a_peak_45885	Start Codon
F-m1a_peak_4595	Start Codon
F-m1a_peak_46072	Start Codon
F-m1a_peak_46073	Start Codon
F-m1a_peak_488	Start Codon
F-m1a_peak_4952	Start Codon
F-m1a_peak_5332	Start Codon
F-m1a_peak_551	Start Codon
F-m1a_peak_553	Start Codon
F-m1a_peak_6265	Start Codon
F-m1a_peak_6284	Start Codon
F-m1a_peak_6292	Start Codon
F-m1a_peak_6342	Start Codon
F-m1a_peak_6408	Start Codon
F-m1a_peak_6607	Start Codon
F-m1a_peak_6965	Start Codon
F-m1a_peak_7152	Start Codon
F-m1a_peak_7435	Start Codon
F-m1a_peak_7903	Start Codon
F-m1a_peak_8007	Start Codon
F-m1a_peak_8550	Start Codon
F-m1a_peak_8959	Start Codon
F-m1a_peak_9069	Start Codon
F-m1a_peak_9165	Start Codon
F-m1a_peak_9199	Start Codon
F-m1a_peak_9352	Start Codon
F-m1a_peak_9520	Start Codon
F-m1a_peak_1002	CDS
F-m1a_peak_1003	CDS
F-m1a_peak_10046	CDS
F-m1a_peak_10081	CDS
F-m1a_peak_10083	CDS
F-m1a_peak_10090	CDS
F-m1a_peak_10095	CDS
F-m1a_peak_10100	CDS
F-m1a_peak_10105	CDS
F-m1a_peak_10119	CDS
F-m1a_peak_10135	CDS
F-m1a_peak_10140	CDS
F-m1a_peak_10159	CDS
F-m1a_peak_10179	CDS
F-m1a_peak_10189	CDS
F-m1a_peak_10201	CDS
F-m1a_peak_10232	CDS
F-m1a_peak_10233	CDS
F-m1a_peak_10235	CDS
F-m1a_peak_1024	CDS
F-m1a_peak_10245	CDS
F-m1a_peak_10263	CDS
F-m1a_peak_10274	CDS
F-m1a_peak_10287	CDS
F-m1a_peak_10291	CDS
F-m1a_peak_10300	CDS
F-m1a_peak_10325	CDS
F-m1a_peak_10332	CDS
F-m1a_peak_10349	CDS
F-m1a_peak_10357	CDS
F-m1a_peak_10397	CDS
F-m1a_peak_10401	CDS
F-m1a_peak_10402	CDS
F-m1a_peak_10405	CDS
F-m1a_peak_10406	CDS
F-m1a_peak_10415	CDS
F-m1a_peak_10453	CDS
F-m1a_peak_10460	CDS
F-m1a_peak_10461	CDS
F-m1a_peak_10479	CDS
F-m1a_peak_10490	CDS
F-m1a_peak_10496	CDS
F-m1a_peak_10522	CDS
F-m1a_peak_10524	CDS
F-m1a_peak_10558	CDS
F-m1a_peak_10576	CDS
F-m1a_peak_10579	CDS
F-m1a_peak_10597	CDS
F-m1a_peak_10650	CDS
F-m1a_peak_10651	CDS
F-m1a_peak_10652	CDS
F-m1a_peak_10653	CDS
F-m1a_peak_10692	CDS
F-m1a_peak_10702	CDS
F-m1a_peak_10703	CDS
F-m1a_peak_10707	CDS
F-m1a_peak_10731	CDS
F-m1a_peak_10744	CDS
F-m1a_peak_1076	CDS
F-m1a_peak_10779	CDS
F-m1a_peak_10794	CDS
F-m1a_peak_10795	CDS
F-m1a_peak_10799	CDS
F-m1a_peak_10819	CDS
F-m1a_peak_10839	CDS
F-m1a_peak_10865	CDS
F-m1a_peak_10866	CDS
F-m1a_peak_10879	CDS
F-m1a_peak_10880	CDS
F-m1a_peak_1089	CDS
F-m1a_peak_10908	CDS
F-m1a_peak_10924	CDS
F-m1a_peak_10931	CDS
F-m1a_peak_10938	CDS
F-m1a_peak_10941	CDS
F-m1a_peak_10946	CDS
F-m1a_peak_1095	CDS
F-m1a_peak_10954	CDS
F-m1a_peak_11010	CDS
F-m1a_peak_11019	CDS
F-m1a_peak_11039	CDS
F-m1a_peak_11064	CDS
F-m1a_peak_11089	CDS
F-m1a_peak_11102	CDS
F-m1a_peak_11121	CDS
F-m1a_peak_11123	CDS
F-m1a_peak_11148	CDS
F-m1a_peak_11174	CDS
F-m1a_peak_11183	CDS
F-m1a_peak_11190	CDS
F-m1a_peak_11206	CDS
F-m1a_peak_11232	CDS
F-m1a_peak_11233	CDS
F-m1a_peak_11238	CDS
F-m1a_peak_11239	CDS
F-m1a_peak_11262	CDS
F-m1a_peak_11293	CDS
F-m1a_peak_11297	CDS
F-m1a_peak_11298	CDS
F-m1a_peak_113	CDS
F-m1a_peak_11302	CDS
F-m1a_peak_11338	CDS
F-m1a_peak_11360	CDS
F-m1a_peak_11362	CDS
F-m1a_peak_11381	CDS
F-m1a_peak_11389	CDS
F-m1a_peak_11401	CDS
F-m1a_peak_11431	CDS
F-m1a_peak_11437	CDS
F-m1a_peak_11441	CDS
F-m1a_peak_11459	CDS
F-m1a_peak_11460	CDS
F-m1a_peak_11468	CDS
F-m1a_peak_11481	CDS
F-m1a_peak_1150	CDS
F-m1a_peak_11517	CDS
F-m1a_peak_11518	CDS
F-m1a_peak_11542	CDS
F-m1a_peak_11543	CDS
F-m1a_peak_11559	CDS
F-m1a_peak_11568	CDS
F-m1a_peak_11574	CDS
F-m1a_peak_11576	CDS
F-m1a_peak_1158	CDS
F-m1a_peak_11580	CDS
F-m1a_peak_11610	CDS
F-m1a_peak_11618	CDS
F-m1a_peak_11630	CDS
F-m1a_peak_11696	CDS
F-m1a_peak_11734	CDS
F-m1a_peak_11757	CDS
F-m1a_peak_11773	CDS
F-m1a_peak_11780	CDS
F-m1a_peak_11798	CDS
F-m1a_peak_11820	CDS
F-m1a_peak_11828	CDS
F-m1a_peak_11867	CDS
F-m1a_peak_11868	CDS
F-m1a_peak_11893	CDS
F-m1a_peak_11916	CDS
F-m1a_peak_11939	CDS
F-m1a_peak_11940	CDS
F-m1a_peak_11957	CDS
F-m1a_peak_11958	CDS
F-m1a_peak_120	CDS
F-m1a_peak_12000	CDS
F-m1a_peak_12099	CDS
F-m1a_peak_121	CDS
F-m1a_peak_12119	CDS
F-m1a_peak_12121	CDS
F-m1a_peak_12134	CDS
F-m1a_peak_12138	CDS
F-m1a_peak_12161	CDS
F-m1a_peak_12170	CDS
F-m1a_peak_12205	CDS
F-m1a_peak_12208	CDS
F-m1a_peak_1221	CDS
F-m1a_peak_12211	CDS
F-m1a_peak_12215	CDS
F-m1a_peak_12221	CDS
F-m1a_peak_12222	CDS
F-m1a_peak_12257	CDS
F-m1a_peak_12260	CDS
F-m1a_peak_12364	CDS
F-m1a_peak_124	CDS
F-m1a_peak_12447	CDS
F-m1a_peak_12467	CDS
F-m1a_peak_12477	CDS
F-m1a_peak_12478	CDS
F-m1a_peak_125	CDS
F-m1a_peak_12553	CDS
F-m1a_peak_12567	CDS
F-m1a_peak_1257	CDS
F-m1a_peak_12597	CDS
F-m1a_peak_12599	CDS
F-m1a_peak_12604	CDS
F-m1a_peak_12632	CDS
F-m1a_peak_12633	CDS
F-m1a_peak_12634	CDS
F-m1a_peak_1264	CDS
F-m1a_peak_12649	CDS
F-m1a_peak_12697	CDS
F-m1a_peak_1271	CDS
F-m1a_peak_12740	CDS
F-m1a_peak_12768	CDS
F-m1a_peak_12773	CDS
F-m1a_peak_12786	CDS
F-m1a_peak_12809	CDS
F-m1a_peak_1282	CDS
F-m1a_peak_12849	CDS
F-m1a_peak_12855	CDS
F-m1a_peak_12856	CDS
F-m1a_peak_12883	CDS
F-m1a_peak_1289	CDS
F-m1a_peak_129	CDS
F-m1a_peak_12931	CDS
F-m1a_peak_12958	CDS
F-m1a_peak_12982	CDS
F-m1a_peak_12994	CDS
F-m1a_peak_1300	CDS
F-m1a_peak_1301	CDS
F-m1a_peak_13020	CDS
F-m1a_peak_13021	CDS
F-m1a_peak_13036	CDS
F-m1a_peak_13037	CDS
F-m1a_peak_13095	CDS
F-m1a_peak_131	CDS
F-m1a_peak_13113	CDS
F-m1a_peak_1314	CDS
F-m1a_peak_13177	CDS
F-m1a_peak_132	CDS
F-m1a_peak_13203	CDS
F-m1a_peak_13231	CDS
F-m1a_peak_13254	CDS
F-m1a_peak_13265	CDS
F-m1a_peak_13266	CDS
F-m1a_peak_133	CDS
F-m1a_peak_13300	CDS
F-m1a_peak_13304	CDS
F-m1a_peak_13311	CDS
F-m1a_peak_13312	CDS
F-m1a_peak_13315	CDS
F-m1a_peak_13335	CDS
F-m1a_peak_13340	CDS
F-m1a_peak_13363	CDS
F-m1a_peak_13365	CDS
F-m1a_peak_13388	CDS
F-m1a_peak_13448	CDS
F-m1a_peak_13457	CDS
F-m1a_peak_13462	CDS
F-m1a_peak_13478	CDS
F-m1a_peak_13484	CDS
F-m1a_peak_13514	CDS
F-m1a_peak_13552	CDS
F-m1a_peak_13562	CDS
F-m1a_peak_13622	CDS
F-m1a_peak_13674	CDS
F-m1a_peak_13709	CDS
F-m1a_peak_13710	CDS
F-m1a_peak_13744	CDS
F-m1a_peak_13760	CDS
F-m1a_peak_13766	CDS
F-m1a_peak_13772	CDS
F-m1a_peak_13773	CDS
F-m1a_peak_13804	CDS
F-m1a_peak_13805	CDS
F-m1a_peak_13810	CDS
F-m1a_peak_1382	CDS
F-m1a_peak_13823	CDS
F-m1a_peak_13824	CDS
F-m1a_peak_13855	CDS
F-m1a_peak_13877	CDS
F-m1a_peak_13922	CDS
F-m1a_peak_1396	CDS
F-m1a_peak_1397	CDS
F-m1a_peak_13979	CDS
F-m1a_peak_13982	CDS
F-m1a_peak_13991	CDS
F-m1a_peak_13996	CDS
F-m1a_peak_14010	CDS
F-m1a_peak_14024	CDS
F-m1a_peak_14027	CDS
F-m1a_peak_14028	CDS
F-m1a_peak_14036	CDS
F-m1a_peak_14053	CDS
F-m1a_peak_14054	CDS
F-m1a_peak_14055	CDS
F-m1a_peak_14059	CDS
F-m1a_peak_14069	CDS
F-m1a_peak_14110	CDS
F-m1a_peak_14130	CDS
F-m1a_peak_14140	CDS
F-m1a_peak_14156	CDS
F-m1a_peak_14163	CDS
F-m1a_peak_14164	CDS
F-m1a_peak_14165	CDS
F-m1a_peak_14178	CDS
F-m1a_peak_14180	CDS
F-m1a_peak_14197	CDS
F-m1a_peak_14221	CDS
F-m1a_peak_14226	CDS
F-m1a_peak_14231	CDS
F-m1a_peak_14235	CDS
F-m1a_peak_14284	CDS
F-m1a_peak_14285	CDS
F-m1a_peak_14364	CDS
F-m1a_peak_14377	CDS
F-m1a_peak_14389	CDS
F-m1a_peak_14406	CDS
F-m1a_peak_1442	CDS
F-m1a_peak_14429	CDS
F-m1a_peak_14460	CDS
F-m1a_peak_14465	CDS
F-m1a_peak_14466	CDS
F-m1a_peak_14490	CDS
F-m1a_peak_14498	CDS
F-m1a_peak_14529	CDS
F-m1a_peak_1453	CDS
F-m1a_peak_14539	CDS
F-m1a_peak_14554	CDS
F-m1a_peak_14570	CDS
F-m1a_peak_14573	CDS
F-m1a_peak_14583	CDS
F-m1a_peak_14605	CDS
F-m1a_peak_14627	CDS
F-m1a_peak_14630	CDS
F-m1a_peak_14643	CDS
F-m1a_peak_14650	CDS
F-m1a_peak_14651	CDS
F-m1a_peak_14660	CDS
F-m1a_peak_14691	CDS
F-m1a_peak_14695	CDS
F-m1a_peak_14714	CDS
F-m1a_peak_14719	CDS
F-m1a_peak_14736	CDS
F-m1a_peak_14749	CDS
F-m1a_peak_14750	CDS
F-m1a_peak_14751	CDS
F-m1a_peak_14752	CDS
F-m1a_peak_14770	CDS
F-m1a_peak_14800	CDS
F-m1a_peak_14802	CDS
F-m1a_peak_14803	CDS
F-m1a_peak_14834	CDS
F-m1a_peak_1484	CDS
F-m1a_peak_14860	CDS
F-m1a_peak_14865	CDS
F-m1a_peak_14867	CDS
F-m1a_peak_14896	CDS
F-m1a_peak_14918	CDS
F-m1a_peak_14972	CDS
F-m1a_peak_14981	CDS
F-m1a_peak_14990	CDS
F-m1a_peak_15013	CDS
F-m1a_peak_15028	CDS
F-m1a_peak_15029	CDS
F-m1a_peak_15053	CDS
F-m1a_peak_15056	CDS
F-m1a_peak_15069	CDS
F-m1a_peak_1507	CDS
F-m1a_peak_15081	CDS
F-m1a_peak_15094	CDS
F-m1a_peak_15095	CDS
F-m1a_peak_15101	CDS
F-m1a_peak_15106	CDS
F-m1a_peak_15107	CDS
F-m1a_peak_15108	CDS
F-m1a_peak_15122	CDS
F-m1a_peak_15187	CDS
F-m1a_peak_15197	CDS
F-m1a_peak_15235	CDS
F-m1a_peak_15240	CDS
F-m1a_peak_15258	CDS
F-m1a_peak_15279	CDS
F-m1a_peak_15294	CDS
F-m1a_peak_15295	CDS
F-m1a_peak_15297	CDS
F-m1a_peak_15302	CDS
F-m1a_peak_1535	CDS
F-m1a_peak_15377	CDS
F-m1a_peak_15393	CDS
F-m1a_peak_15395	CDS
F-m1a_peak_15410	CDS
F-m1a_peak_15430	CDS
F-m1a_peak_15450	CDS
F-m1a_peak_15452	CDS
F-m1a_peak_15472	CDS
F-m1a_peak_15479	CDS
F-m1a_peak_15497	CDS
F-m1a_peak_15536	CDS
F-m1a_peak_15537	CDS
F-m1a_peak_15566	CDS
F-m1a_peak_15596	CDS
F-m1a_peak_15633	CDS
F-m1a_peak_15647	CDS
F-m1a_peak_15678	CDS
F-m1a_peak_15716	CDS
F-m1a_peak_15740	CDS
F-m1a_peak_1576	CDS
F-m1a_peak_15814	CDS
F-m1a_peak_15854	CDS
F-m1a_peak_15856	CDS
F-m1a_peak_1592	CDS
F-m1a_peak_15934	CDS
F-m1a_peak_15960	CDS
F-m1a_peak_15980	CDS
F-m1a_peak_15987	CDS
F-m1a_peak_15994	CDS
F-m1a_peak_15997	CDS
F-m1a_peak_16008	CDS
F-m1a_peak_16029	CDS
F-m1a_peak_16030	CDS
F-m1a_peak_16040	CDS
F-m1a_peak_16041	CDS
F-m1a_peak_16100	CDS
F-m1a_peak_16113	CDS
F-m1a_peak_16123	CDS
F-m1a_peak_16145	CDS
F-m1a_peak_1616	CDS
F-m1a_peak_16185	CDS
F-m1a_peak_16210	CDS
F-m1a_peak_16215	CDS
F-m1a_peak_16217	CDS
F-m1a_peak_16253	CDS
F-m1a_peak_16260	CDS
F-m1a_peak_16273	CDS
F-m1a_peak_1629	CDS
F-m1a_peak_16291	CDS
F-m1a_peak_16317	CDS
F-m1a_peak_1632	CDS
F-m1a_peak_1633	CDS
F-m1a_peak_1634	CDS
F-m1a_peak_16341	CDS
F-m1a_peak_16343	CDS
F-m1a_peak_16428	CDS
F-m1a_peak_16439	CDS
F-m1a_peak_16446	CDS
F-m1a_peak_16449	CDS
F-m1a_peak_16450	CDS
F-m1a_peak_16467	CDS
F-m1a_peak_16472	CDS
F-m1a_peak_1648	CDS
F-m1a_peak_16493	CDS
F-m1a_peak_16507	CDS
F-m1a_peak_16512	CDS
F-m1a_peak_1656	CDS
F-m1a_peak_16613	CDS
F-m1a_peak_16614	CDS
F-m1a_peak_16618	CDS
F-m1a_peak_16649	CDS
F-m1a_peak_16684	CDS
F-m1a_peak_16687	CDS
F-m1a_peak_16688	CDS
F-m1a_peak_16697	CDS
F-m1a_peak_1670	CDS
F-m1a_peak_16728	CDS
F-m1a_peak_16747	CDS
F-m1a_peak_1675	CDS
F-m1a_peak_16761	CDS
F-m1a_peak_16762	CDS
F-m1a_peak_1677	CDS
F-m1a_peak_16783	CDS
F-m1a_peak_16800	CDS
F-m1a_peak_16803	CDS
F-m1a_peak_16840	CDS
F-m1a_peak_16853	CDS
F-m1a_peak_16866	CDS
F-m1a_peak_16867	CDS
F-m1a_peak_16868	CDS
F-m1a_peak_1687	CDS
F-m1a_peak_16971	CDS
F-m1a_peak_16972	CDS
F-m1a_peak_1701	CDS
F-m1a_peak_17034	CDS
F-m1a_peak_17077	CDS
F-m1a_peak_17086	CDS
F-m1a_peak_17128	CDS
F-m1a_peak_17129	CDS
F-m1a_peak_17130	CDS
F-m1a_peak_17133	CDS
F-m1a_peak_17175	CDS
F-m1a_peak_17179	CDS
F-m1a_peak_17204	CDS
F-m1a_peak_17205	CDS
F-m1a_peak_17206	CDS
F-m1a_peak_17219	CDS
F-m1a_peak_17236	CDS
F-m1a_peak_17244	CDS
F-m1a_peak_17256	CDS
F-m1a_peak_17262	CDS
F-m1a_peak_17297	CDS
F-m1a_peak_17303	CDS
F-m1a_peak_17304	CDS
F-m1a_peak_17318	CDS
F-m1a_peak_17389	CDS
F-m1a_peak_17390	CDS
F-m1a_peak_1743	CDS
F-m1a_peak_17468	CDS
F-m1a_peak_17470	CDS
F-m1a_peak_17471	CDS
F-m1a_peak_17482	CDS
F-m1a_peak_17487	CDS
F-m1a_peak_17488	CDS
F-m1a_peak_17492	CDS
F-m1a_peak_17538	CDS
F-m1a_peak_17542	CDS
F-m1a_peak_17544	CDS
F-m1a_peak_17561	CDS
F-m1a_peak_17579	CDS
F-m1a_peak_17621	CDS
F-m1a_peak_17622	CDS
F-m1a_peak_17651	CDS
F-m1a_peak_17659	CDS
F-m1a_peak_17664	CDS
F-m1a_peak_17677	CDS
F-m1a_peak_1770	CDS
F-m1a_peak_17722	CDS
F-m1a_peak_17738	CDS
F-m1a_peak_1777	CDS
F-m1a_peak_17812	CDS
F-m1a_peak_17813	CDS
F-m1a_peak_17816	CDS
F-m1a_peak_17834	CDS
F-m1a_peak_17838	CDS
F-m1a_peak_17839	CDS
F-m1a_peak_17840	CDS
F-m1a_peak_17867	CDS
F-m1a_peak_17874	CDS
F-m1a_peak_17913	CDS
F-m1a_peak_17935	CDS
F-m1a_peak_17936	CDS
F-m1a_peak_17951	CDS
F-m1a_peak_17958	CDS
F-m1a_peak_17976	CDS
F-m1a_peak_17983	CDS
F-m1a_peak_17986	CDS
F-m1a_peak_18007	CDS
F-m1a_peak_18023	CDS
F-m1a_peak_18085	CDS
F-m1a_peak_18088	CDS
F-m1a_peak_18139	CDS
F-m1a_peak_18155	CDS
F-m1a_peak_18200	CDS
F-m1a_peak_18230	CDS
F-m1a_peak_18246	CDS
F-m1a_peak_18251	CDS
F-m1a_peak_18268	CDS
F-m1a_peak_18272	CDS
F-m1a_peak_18273	CDS
F-m1a_peak_18274	CDS
F-m1a_peak_18275	CDS
F-m1a_peak_18285	CDS
F-m1a_peak_18305	CDS
F-m1a_peak_18318	CDS
F-m1a_peak_18326	CDS
F-m1a_peak_18328	CDS
F-m1a_peak_18357	CDS
F-m1a_peak_18368	CDS
F-m1a_peak_18373	CDS
F-m1a_peak_18374	CDS
F-m1a_peak_1848	CDS
F-m1a_peak_18495	CDS
F-m1a_peak_18570	CDS
F-m1a_peak_18579	CDS
F-m1a_peak_18586	CDS
F-m1a_peak_18596	CDS
F-m1a_peak_186	CDS
F-m1a_peak_18603	CDS
F-m1a_peak_18611	CDS
F-m1a_peak_1862	CDS
F-m1a_peak_18621	CDS
F-m1a_peak_18635	CDS
F-m1a_peak_18651	CDS
F-m1a_peak_18652	CDS
F-m1a_peak_1866	CDS
F-m1a_peak_18681	CDS
F-m1a_peak_18708	CDS
F-m1a_peak_18754	CDS
F-m1a_peak_18761	CDS
F-m1a_peak_18799	CDS
F-m1a_peak_18833	CDS
F-m1a_peak_18837	CDS
F-m1a_peak_18840	CDS
F-m1a_peak_18865	CDS
F-m1a_peak_18885	CDS
F-m1a_peak_18893	CDS
F-m1a_peak_18906	CDS
F-m1a_peak_18912	CDS
F-m1a_peak_18917	CDS
F-m1a_peak_18918	CDS
F-m1a_peak_18931	CDS
F-m1a_peak_18967	CDS
F-m1a_peak_18977	CDS
F-m1a_peak_19026	CDS
F-m1a_peak_19059	CDS
F-m1a_peak_19065	CDS
F-m1a_peak_19073	CDS
F-m1a_peak_1908	CDS
F-m1a_peak_19135	CDS
F-m1a_peak_19147	CDS
F-m1a_peak_19162	CDS
F-m1a_peak_19163	CDS
F-m1a_peak_19182	CDS
F-m1a_peak_19188	CDS
F-m1a_peak_19210	CDS
F-m1a_peak_19211	CDS
F-m1a_peak_19214	CDS
F-m1a_peak_19262	CDS
F-m1a_peak_19263	CDS
F-m1a_peak_19264	CDS
F-m1a_peak_19278	CDS
F-m1a_peak_19298	CDS
F-m1a_peak_19305	CDS
F-m1a_peak_1931	CDS
F-m1a_peak_1932	CDS
F-m1a_peak_19321	CDS
F-m1a_peak_19369	CDS
F-m1a_peak_19379	CDS
F-m1a_peak_19380	CDS
F-m1a_peak_19412	CDS
F-m1a_peak_19424	CDS
F-m1a_peak_19425	CDS
F-m1a_peak_19444	CDS
F-m1a_peak_19449	CDS
F-m1a_peak_19474	CDS
F-m1a_peak_19516	CDS
F-m1a_peak_19517	CDS
F-m1a_peak_19537	CDS
F-m1a_peak_19538	CDS
F-m1a_peak_19539	CDS
F-m1a_peak_19540	CDS
F-m1a_peak_19567	CDS
F-m1a_peak_19581	CDS
F-m1a_peak_19637	CDS
F-m1a_peak_19678	CDS
F-m1a_peak_19681	CDS
F-m1a_peak_19683	CDS
F-m1a_peak_19688	CDS
F-m1a_peak_1970	CDS
F-m1a_peak_1971	CDS
F-m1a_peak_19727	CDS
F-m1a_peak_19754	CDS
F-m1a_peak_19776	CDS
F-m1a_peak_19785	CDS
F-m1a_peak_1979	CDS
F-m1a_peak_198	CDS
F-m1a_peak_19809	CDS
F-m1a_peak_19814	CDS
F-m1a_peak_19834	CDS
F-m1a_peak_19862	CDS
F-m1a_peak_19878	CDS
F-m1a_peak_19903	CDS
F-m1a_peak_19954	CDS
F-m1a_peak_19963	CDS
F-m1a_peak_19964	CDS
F-m1a_peak_19973	CDS
F-m1a_peak_2	CDS
F-m1a_peak_20001	CDS
F-m1a_peak_20002	CDS
F-m1a_peak_20003	CDS
F-m1a_peak_20004	CDS
F-m1a_peak_20005	CDS
F-m1a_peak_20006	CDS
F-m1a_peak_20016	CDS
F-m1a_peak_2003	CDS
F-m1a_peak_20070	CDS
F-m1a_peak_20088	CDS
F-m1a_peak_20099	CDS
F-m1a_peak_20102	CDS
F-m1a_peak_20114	CDS
F-m1a_peak_20115	CDS
F-m1a_peak_20116	CDS
F-m1a_peak_20137	CDS
F-m1a_peak_20161	CDS
F-m1a_peak_20165	CDS
F-m1a_peak_202	CDS
F-m1a_peak_2021	CDS
F-m1a_peak_20211	CDS
F-m1a_peak_20271	CDS
F-m1a_peak_20288	CDS
F-m1a_peak_203	CDS
F-m1a_peak_20308	CDS
F-m1a_peak_20311	CDS
F-m1a_peak_20335	CDS
F-m1a_peak_20358	CDS
F-m1a_peak_20382	CDS
F-m1a_peak_2042	CDS
F-m1a_peak_2043	CDS
F-m1a_peak_205	CDS
F-m1a_peak_20532	CDS
F-m1a_peak_20536	CDS
F-m1a_peak_20540	CDS
F-m1a_peak_20558	CDS
F-m1a_peak_20594	CDS
F-m1a_peak_20601	CDS
F-m1a_peak_2061	CDS
F-m1a_peak_20613	CDS
F-m1a_peak_20614	CDS
F-m1a_peak_20615	CDS
F-m1a_peak_20634	CDS
F-m1a_peak_20680	CDS
F-m1a_peak_20687	CDS
F-m1a_peak_20697	CDS
F-m1a_peak_20707	CDS
F-m1a_peak_20708	CDS
F-m1a_peak_20728	CDS
F-m1a_peak_20729	CDS
F-m1a_peak_20731	CDS
F-m1a_peak_20755	CDS
F-m1a_peak_20794	CDS
F-m1a_peak_20831	CDS
F-m1a_peak_20834	CDS
F-m1a_peak_20875	CDS
F-m1a_peak_20894	CDS
F-m1a_peak_20895	CDS
F-m1a_peak_20920	CDS
F-m1a_peak_20921	CDS
F-m1a_peak_20947	CDS
F-m1a_peak_20948	CDS
F-m1a_peak_20976	CDS
F-m1a_peak_20997	CDS
F-m1a_peak_21011	CDS
F-m1a_peak_21015	CDS
F-m1a_peak_21016	CDS
F-m1a_peak_21028	CDS
F-m1a_peak_21031	CDS
F-m1a_peak_21045	CDS
F-m1a_peak_21053	CDS
F-m1a_peak_21054	CDS
F-m1a_peak_21063	CDS
F-m1a_peak_21064	CDS
F-m1a_peak_21065	CDS
F-m1a_peak_21066	CDS
F-m1a_peak_2107	CDS
F-m1a_peak_21073	CDS
F-m1a_peak_21080	CDS
F-m1a_peak_21081	CDS
F-m1a_peak_21091	CDS
F-m1a_peak_21103	CDS
F-m1a_peak_21104	CDS
F-m1a_peak_21124	CDS
F-m1a_peak_21131	CDS
F-m1a_peak_21144	CDS
F-m1a_peak_21158	CDS
F-m1a_peak_21159	CDS
F-m1a_peak_21160	CDS
F-m1a_peak_21167	CDS
F-m1a_peak_21168	CDS
F-m1a_peak_21169	CDS
F-m1a_peak_21175	CDS
F-m1a_peak_21176	CDS
F-m1a_peak_21199	CDS
F-m1a_peak_21205	CDS
F-m1a_peak_21228	CDS
F-m1a_peak_21235	CDS
F-m1a_peak_21260	CDS
F-m1a_peak_21284	CDS
F-m1a_peak_21294	CDS
F-m1a_peak_21306	CDS
F-m1a_peak_21312	CDS
F-m1a_peak_21313	CDS
F-m1a_peak_21314	CDS
F-m1a_peak_2136	CDS
F-m1a_peak_21366	CDS
F-m1a_peak_2137	CDS
F-m1a_peak_21415	CDS
F-m1a_peak_21438	CDS
F-m1a_peak_21460	CDS
F-m1a_peak_21474	CDS
F-m1a_peak_21475	CDS
F-m1a_peak_21499	CDS
F-m1a_peak_21503	CDS
F-m1a_peak_21535	CDS
F-m1a_peak_2158	CDS
F-m1a_peak_21637	CDS
F-m1a_peak_2164	CDS
F-m1a_peak_21646	CDS
F-m1a_peak_21671	CDS
F-m1a_peak_21681	CDS
F-m1a_peak_2169	CDS
F-m1a_peak_21725	CDS
F-m1a_peak_21726	CDS
F-m1a_peak_21748	CDS
F-m1a_peak_21755	CDS
F-m1a_peak_2176	CDS
F-m1a_peak_21774	CDS
F-m1a_peak_21797	CDS
F-m1a_peak_21802	CDS
F-m1a_peak_21883	CDS
F-m1a_peak_21905	CDS
F-m1a_peak_21909	CDS
F-m1a_peak_21910	CDS
F-m1a_peak_22048	CDS
F-m1a_peak_22064	CDS
F-m1a_peak_22118	CDS
F-m1a_peak_22128	CDS
F-m1a_peak_22129	CDS
F-m1a_peak_22143	CDS
F-m1a_peak_22148	CDS
F-m1a_peak_22214	CDS
F-m1a_peak_22246	CDS
F-m1a_peak_22266	CDS
F-m1a_peak_22271	CDS
F-m1a_peak_22272	CDS
F-m1a_peak_22331	CDS
F-m1a_peak_22379	CDS
F-m1a_peak_22392	CDS
F-m1a_peak_22416	CDS
F-m1a_peak_2245	CDS
F-m1a_peak_22451	CDS
F-m1a_peak_2246	CDS
F-m1a_peak_22463	CDS
F-m1a_peak_22486	CDS
F-m1a_peak_22487	CDS
F-m1a_peak_22534	CDS
F-m1a_peak_2255	CDS
F-m1a_peak_22557	CDS
F-m1a_peak_22558	CDS
F-m1a_peak_22568	CDS
F-m1a_peak_22570	CDS
F-m1a_peak_22571	CDS
F-m1a_peak_22574	CDS
F-m1a_peak_22581	CDS
F-m1a_peak_22602	CDS
F-m1a_peak_22622	CDS
F-m1a_peak_22652	CDS
F-m1a_peak_22660	CDS
F-m1a_peak_22661	CDS
F-m1a_peak_22666	CDS
F-m1a_peak_22667	CDS
F-m1a_peak_2269	CDS
F-m1a_peak_22692	CDS
F-m1a_peak_22693	CDS
F-m1a_peak_2272	CDS
F-m1a_peak_22743	CDS
F-m1a_peak_2275	CDS
F-m1a_peak_22768	CDS
F-m1a_peak_22769	CDS
F-m1a_peak_22770	CDS
F-m1a_peak_22790	CDS
F-m1a_peak_22832	CDS
F-m1a_peak_22835	CDS
F-m1a_peak_22847	CDS
F-m1a_peak_22848	CDS
F-m1a_peak_22857	CDS
F-m1a_peak_22860	CDS
F-m1a_peak_22908	CDS
F-m1a_peak_22909	CDS
F-m1a_peak_22910	CDS
F-m1a_peak_22931	CDS
F-m1a_peak_22933	CDS
F-m1a_peak_22962	CDS
F-m1a_peak_22999	CDS
F-m1a_peak_23026	CDS
F-m1a_peak_23027	CDS
F-m1a_peak_23067	CDS
F-m1a_peak_23068	CDS
F-m1a_peak_23071	CDS
F-m1a_peak_23098	CDS
F-m1a_peak_23099	CDS
F-m1a_peak_23115	CDS
F-m1a_peak_23139	CDS
F-m1a_peak_23160	CDS
F-m1a_peak_23178	CDS
F-m1a_peak_2323	CDS
F-m1a_peak_23246	CDS
F-m1a_peak_23253	CDS
F-m1a_peak_23268	CDS
F-m1a_peak_2329	CDS
F-m1a_peak_2331	CDS
F-m1a_peak_23322	CDS
F-m1a_peak_23353	CDS
F-m1a_peak_23418	CDS
F-m1a_peak_23419	CDS
F-m1a_peak_23422	CDS
F-m1a_peak_23428	CDS
F-m1a_peak_23455	CDS
F-m1a_peak_2346	CDS
F-m1a_peak_2347	CDS
F-m1a_peak_23487	CDS
F-m1a_peak_23488	CDS
F-m1a_peak_23498	CDS
F-m1a_peak_23537	CDS
F-m1a_peak_23538	CDS
F-m1a_peak_23544	CDS
F-m1a_peak_23546	CDS
F-m1a_peak_23548	CDS
F-m1a_peak_23549	CDS
F-m1a_peak_23552	CDS
F-m1a_peak_23553	CDS
F-m1a_peak_23565	CDS
F-m1a_peak_23566	CDS
F-m1a_peak_23587	CDS
F-m1a_peak_23588	CDS
F-m1a_peak_23589	CDS
F-m1a_peak_23617	CDS
F-m1a_peak_23619	CDS
F-m1a_peak_23651	CDS
F-m1a_peak_23718	CDS
F-m1a_peak_23730	CDS
F-m1a_peak_23739	CDS
F-m1a_peak_2375	CDS
F-m1a_peak_23787	CDS
F-m1a_peak_23788	CDS
F-m1a_peak_23792	CDS
F-m1a_peak_23796	CDS
F-m1a_peak_23797	CDS
F-m1a_peak_23798	CDS
F-m1a_peak_23878	CDS
F-m1a_peak_23893	CDS
F-m1a_peak_23907	CDS
F-m1a_peak_23910	CDS
F-m1a_peak_23933	CDS
F-m1a_peak_23953	CDS
F-m1a_peak_23959	CDS
F-m1a_peak_23961	CDS
F-m1a_peak_23965	CDS
F-m1a_peak_23966	CDS
F-m1a_peak_23967	CDS
F-m1a_peak_23972	CDS
F-m1a_peak_23973	CDS
F-m1a_peak_23976	CDS
F-m1a_peak_23993	CDS
F-m1a_peak_23994	CDS
F-m1a_peak_23996	CDS
F-m1a_peak_24017	CDS
F-m1a_peak_24018	CDS
F-m1a_peak_24020	CDS
F-m1a_peak_24021	CDS
F-m1a_peak_24024	CDS
F-m1a_peak_24028	CDS
F-m1a_peak_24031	CDS
F-m1a_peak_24035	CDS
F-m1a_peak_24036	CDS
F-m1a_peak_24043	CDS
F-m1a_peak_24063	CDS
F-m1a_peak_24077	CDS
F-m1a_peak_24187	CDS
F-m1a_peak_24219	CDS
F-m1a_peak_24232	CDS
F-m1a_peak_24234	CDS
F-m1a_peak_24270	CDS
F-m1a_peak_24282	CDS
F-m1a_peak_24297	CDS
F-m1a_peak_243	CDS
F-m1a_peak_24315	CDS
F-m1a_peak_24319	CDS
F-m1a_peak_24325	CDS
F-m1a_peak_24334	CDS
F-m1a_peak_24359	CDS
F-m1a_peak_2436	CDS
F-m1a_peak_24360	CDS
F-m1a_peak_24371	CDS
F-m1a_peak_24393	CDS
F-m1a_peak_24408	CDS
F-m1a_peak_24409	CDS
F-m1a_peak_24411	CDS
F-m1a_peak_24412	CDS
F-m1a_peak_24437	CDS
F-m1a_peak_24448	CDS
F-m1a_peak_24463	CDS
F-m1a_peak_24469	CDS
F-m1a_peak_24477	CDS
F-m1a_peak_24480	CDS
F-m1a_peak_24481	CDS
F-m1a_peak_24503	CDS
F-m1a_peak_24504	CDS
F-m1a_peak_24508	CDS
F-m1a_peak_24509	CDS
F-m1a_peak_24523	CDS
F-m1a_peak_24549	CDS
F-m1a_peak_24550	CDS
F-m1a_peak_24555	CDS
F-m1a_peak_24557	CDS
F-m1a_peak_24558	CDS
F-m1a_peak_2456	CDS
F-m1a_peak_24564	CDS
F-m1a_peak_24578	CDS
F-m1a_peak_24579	CDS
F-m1a_peak_2458	CDS
F-m1a_peak_24584	CDS
F-m1a_peak_24585	CDS
F-m1a_peak_24634	CDS
F-m1a_peak_24636	CDS
F-m1a_peak_24657	CDS
F-m1a_peak_24659	CDS
F-m1a_peak_24697	CDS
F-m1a_peak_24698	CDS
F-m1a_peak_24699	CDS
F-m1a_peak_24700	CDS
F-m1a_peak_24702	CDS
F-m1a_peak_24703	CDS
F-m1a_peak_24705	CDS
F-m1a_peak_24706	CDS
F-m1a_peak_24729	CDS
F-m1a_peak_2473	CDS
F-m1a_peak_24735	CDS
F-m1a_peak_24745	CDS
F-m1a_peak_24747	CDS
F-m1a_peak_24753	CDS
F-m1a_peak_24758	CDS
F-m1a_peak_24780	CDS
F-m1a_peak_24807	CDS
F-m1a_peak_24813	CDS
F-m1a_peak_24839	CDS
F-m1a_peak_24845	CDS
F-m1a_peak_24846	CDS
F-m1a_peak_24870	CDS
F-m1a_peak_24890	CDS
F-m1a_peak_24922	CDS
F-m1a_peak_24965	CDS
F-m1a_peak_24973	CDS
F-m1a_peak_24982	CDS
F-m1a_peak_24984	CDS
F-m1a_peak_25082	CDS
F-m1a_peak_25086	CDS
F-m1a_peak_251	CDS
F-m1a_peak_2511	CDS
F-m1a_peak_25157	CDS
F-m1a_peak_25208	CDS
F-m1a_peak_25232	CDS
F-m1a_peak_2527	CDS
F-m1a_peak_2528	CDS
F-m1a_peak_25286	CDS
F-m1a_peak_2529	CDS
F-m1a_peak_25298	CDS
F-m1a_peak_25304	CDS
F-m1a_peak_2531	CDS
F-m1a_peak_25310	CDS
F-m1a_peak_25323	CDS
F-m1a_peak_25327	CDS
F-m1a_peak_25331	CDS
F-m1a_peak_25338	CDS
F-m1a_peak_25339	CDS
F-m1a_peak_25340	CDS
F-m1a_peak_2535	CDS
F-m1a_peak_25365	CDS
F-m1a_peak_25379	CDS
F-m1a_peak_25380	CDS
F-m1a_peak_25381	CDS
F-m1a_peak_25382	CDS
F-m1a_peak_25383	CDS
F-m1a_peak_25387	CDS
F-m1a_peak_25388	CDS
F-m1a_peak_25438	CDS
F-m1a_peak_25441	CDS
F-m1a_peak_2549	CDS
F-m1a_peak_25509	CDS
F-m1a_peak_2551	CDS
F-m1a_peak_25516	CDS
F-m1a_peak_25527	CDS
F-m1a_peak_25528	CDS
F-m1a_peak_25579	CDS
F-m1a_peak_2561	CDS
F-m1a_peak_25639	CDS
F-m1a_peak_2564	CDS
F-m1a_peak_25640	CDS
F-m1a_peak_25641	CDS
F-m1a_peak_25674	CDS
F-m1a_peak_25688	CDS
F-m1a_peak_2569	CDS
F-m1a_peak_25704	CDS
F-m1a_peak_25715	CDS
F-m1a_peak_25716	CDS
F-m1a_peak_25726	CDS
F-m1a_peak_25762	CDS
F-m1a_peak_25763	CDS
F-m1a_peak_25764	CDS
F-m1a_peak_25787	CDS
F-m1a_peak_25793	CDS
F-m1a_peak_25803	CDS
F-m1a_peak_25817	CDS
F-m1a_peak_25822	CDS
F-m1a_peak_25832	CDS
F-m1a_peak_25833	CDS
F-m1a_peak_25864	CDS
F-m1a_peak_25880	CDS
F-m1a_peak_2593	CDS
F-m1a_peak_25937	CDS
F-m1a_peak_2595	CDS
F-m1a_peak_25965	CDS
F-m1a_peak_25966	CDS
F-m1a_peak_25969	CDS
F-m1a_peak_25970	CDS
F-m1a_peak_26017	CDS
F-m1a_peak_26018	CDS
F-m1a_peak_26029	CDS
F-m1a_peak_26108	CDS
F-m1a_peak_26132	CDS
F-m1a_peak_26148	CDS
F-m1a_peak_26153	CDS
F-m1a_peak_26171	CDS
F-m1a_peak_2619	CDS
F-m1a_peak_26201	CDS
F-m1a_peak_26209	CDS
F-m1a_peak_26233	CDS
F-m1a_peak_26255	CDS
F-m1a_peak_26293	CDS
F-m1a_peak_26315	CDS
F-m1a_peak_26326	CDS
F-m1a_peak_26339	CDS
F-m1a_peak_2635	CDS
F-m1a_peak_26350	CDS
F-m1a_peak_2636	CDS
F-m1a_peak_26363	CDS
F-m1a_peak_26382	CDS
F-m1a_peak_26416	CDS
F-m1a_peak_26417	CDS
F-m1a_peak_26421	CDS
F-m1a_peak_26424	CDS
F-m1a_peak_26433	CDS
F-m1a_peak_26445	CDS
F-m1a_peak_26489	CDS
F-m1a_peak_26515	CDS
F-m1a_peak_26533	CDS
F-m1a_peak_26560	CDS
F-m1a_peak_26564	CDS
F-m1a_peak_26571	CDS
F-m1a_peak_2658	CDS
F-m1a_peak_2659	CDS
F-m1a_peak_2660	CDS
F-m1a_peak_26610	CDS
F-m1a_peak_26611	CDS
F-m1a_peak_26634	CDS
F-m1a_peak_26649	CDS
F-m1a_peak_26657	CDS
F-m1a_peak_26668	CDS
F-m1a_peak_26673	CDS
F-m1a_peak_26682	CDS
F-m1a_peak_26695	CDS
F-m1a_peak_26705	CDS
F-m1a_peak_26719	CDS
F-m1a_peak_26720	CDS
F-m1a_peak_26730	CDS
F-m1a_peak_26744	CDS
F-m1a_peak_26758	CDS
F-m1a_peak_26761	CDS
F-m1a_peak_26808	CDS
F-m1a_peak_26813	CDS
F-m1a_peak_26834	CDS
F-m1a_peak_26835	CDS
F-m1a_peak_26838	CDS
F-m1a_peak_26850	CDS
F-m1a_peak_26863	CDS
F-m1a_peak_26895	CDS
F-m1a_peak_26896	CDS
F-m1a_peak_26918	CDS
F-m1a_peak_26936	CDS
F-m1a_peak_26968	CDS
F-m1a_peak_26990	CDS
F-m1a_peak_27	CDS
F-m1a_peak_27008	CDS
F-m1a_peak_27033	CDS
F-m1a_peak_27067	CDS
F-m1a_peak_27072	CDS
F-m1a_peak_27085	CDS
F-m1a_peak_27092	CDS
F-m1a_peak_27119	CDS
F-m1a_peak_27157	CDS
F-m1a_peak_27193	CDS
F-m1a_peak_27194	CDS
F-m1a_peak_27219	CDS
F-m1a_peak_27252	CDS
F-m1a_peak_27270	CDS
F-m1a_peak_27301	CDS
F-m1a_peak_2733	CDS
F-m1a_peak_2734	CDS
F-m1a_peak_27345	CDS
F-m1a_peak_27346	CDS
F-m1a_peak_27382	CDS
F-m1a_peak_27384	CDS
F-m1a_peak_27398	CDS
F-m1a_peak_2740	CDS
F-m1a_peak_27408	CDS
F-m1a_peak_2744	CDS
F-m1a_peak_27457	CDS
F-m1a_peak_27465	CDS
F-m1a_peak_27466	CDS
F-m1a_peak_27467	CDS
F-m1a_peak_27473	CDS
F-m1a_peak_27481	CDS
F-m1a_peak_27485	CDS
F-m1a_peak_2752	CDS
F-m1a_peak_27534	CDS
F-m1a_peak_27552	CDS
F-m1a_peak_27589	CDS
F-m1a_peak_27602	CDS
F-m1a_peak_27623	CDS
F-m1a_peak_27624	CDS
F-m1a_peak_27625	CDS
F-m1a_peak_27638	CDS
F-m1a_peak_2766	CDS
F-m1a_peak_27663	CDS
F-m1a_peak_27664	CDS
F-m1a_peak_27667	CDS
F-m1a_peak_27672	CDS
F-m1a_peak_27703	CDS
F-m1a_peak_27708	CDS
F-m1a_peak_27709	CDS
F-m1a_peak_2772	CDS
F-m1a_peak_2773	CDS
F-m1a_peak_27736	CDS
F-m1a_peak_27751	CDS
F-m1a_peak_27756	CDS
F-m1a_peak_27811	CDS
F-m1a_peak_27834	CDS
F-m1a_peak_27849	CDS
F-m1a_peak_27860	CDS
F-m1a_peak_27861	CDS
F-m1a_peak_27868	CDS
F-m1a_peak_27869	CDS
F-m1a_peak_27876	CDS
F-m1a_peak_27893	CDS
F-m1a_peak_27905	CDS
F-m1a_peak_27923	CDS
F-m1a_peak_27939	CDS
F-m1a_peak_27940	CDS
F-m1a_peak_27959	CDS
F-m1a_peak_27973	CDS
F-m1a_peak_27985	CDS
F-m1a_peak_28002	CDS
F-m1a_peak_2801	CDS
F-m1a_peak_28013	CDS
F-m1a_peak_28019	CDS
F-m1a_peak_2803	CDS
F-m1a_peak_28030	CDS
F-m1a_peak_28039	CDS
F-m1a_peak_2804	CDS
F-m1a_peak_28066	CDS
F-m1a_peak_28067	CDS
F-m1a_peak_28070	CDS
F-m1a_peak_28107	CDS
F-m1a_peak_28127	CDS
F-m1a_peak_2816	CDS
F-m1a_peak_28161	CDS
F-m1a_peak_2820	CDS
F-m1a_peak_28222	CDS
F-m1a_peak_28226	CDS
F-m1a_peak_28239	CDS
F-m1a_peak_28240	CDS
F-m1a_peak_28242	CDS
F-m1a_peak_28260	CDS
F-m1a_peak_28332	CDS
F-m1a_peak_28336	CDS
F-m1a_peak_28341	CDS
F-m1a_peak_28371	CDS
F-m1a_peak_28385	CDS
F-m1a_peak_28397	CDS
F-m1a_peak_28409	CDS
F-m1a_peak_28432	CDS
F-m1a_peak_28439	CDS
F-m1a_peak_28440	CDS
F-m1a_peak_28442	CDS
F-m1a_peak_28461	CDS
F-m1a_peak_28472	CDS
F-m1a_peak_28473	CDS
F-m1a_peak_28483	CDS
F-m1a_peak_28489	CDS
F-m1a_peak_28524	CDS
F-m1a_peak_28539	CDS
F-m1a_peak_28540	CDS
F-m1a_peak_28573	CDS
F-m1a_peak_28620	CDS
F-m1a_peak_28627	CDS
F-m1a_peak_28635	CDS
F-m1a_peak_28711	CDS
F-m1a_peak_28716	CDS
F-m1a_peak_28755	CDS
F-m1a_peak_2876	CDS
F-m1a_peak_28791	CDS
F-m1a_peak_28794	CDS
F-m1a_peak_28800	CDS
F-m1a_peak_28853	CDS
F-m1a_peak_28874	CDS
F-m1a_peak_28902	CDS
F-m1a_peak_28903	CDS
F-m1a_peak_2892	CDS
F-m1a_peak_2894	CDS
F-m1a_peak_28942	CDS
F-m1a_peak_2895	CDS
F-m1a_peak_28965	CDS
F-m1a_peak_28966	CDS
F-m1a_peak_28967	CDS
F-m1a_peak_28971	CDS
F-m1a_peak_28974	CDS
F-m1a_peak_29020	CDS
F-m1a_peak_29025	CDS
F-m1a_peak_29044	CDS
F-m1a_peak_29045	CDS
F-m1a_peak_29050	CDS
F-m1a_peak_29055	CDS
F-m1a_peak_2909	CDS
F-m1a_peak_29093	CDS
F-m1a_peak_29174	CDS
F-m1a_peak_29190	CDS
F-m1a_peak_29197	CDS
F-m1a_peak_29214	CDS
F-m1a_peak_29220	CDS
F-m1a_peak_29221	CDS
F-m1a_peak_29265	CDS
F-m1a_peak_29286	CDS
F-m1a_peak_29294	CDS
F-m1a_peak_29304	CDS
F-m1a_peak_29305	CDS
F-m1a_peak_29310	CDS
F-m1a_peak_29313	CDS
F-m1a_peak_29325	CDS
F-m1a_peak_2939	CDS
F-m1a_peak_2940	CDS
F-m1a_peak_29422	CDS
F-m1a_peak_29423	CDS
F-m1a_peak_29424	CDS
F-m1a_peak_29425	CDS
F-m1a_peak_29434	CDS
F-m1a_peak_29445	CDS
F-m1a_peak_2945	CDS
F-m1a_peak_29464	CDS
F-m1a_peak_2947	CDS
F-m1a_peak_2948	CDS
F-m1a_peak_29484	CDS
F-m1a_peak_29486	CDS
F-m1a_peak_29487	CDS
F-m1a_peak_2949	CDS
F-m1a_peak_29503	CDS
F-m1a_peak_29523	CDS
F-m1a_peak_29530	CDS
F-m1a_peak_29537	CDS
F-m1a_peak_29557	CDS
F-m1a_peak_29558	CDS
F-m1a_peak_29561	CDS
F-m1a_peak_2959	CDS
F-m1a_peak_2961	CDS
F-m1a_peak_29618	CDS
F-m1a_peak_29635	CDS
F-m1a_peak_29637	CDS
F-m1a_peak_29657	CDS
F-m1a_peak_29662	CDS
F-m1a_peak_29676	CDS
F-m1a_peak_29685	CDS
F-m1a_peak_29718	CDS
F-m1a_peak_2973	CDS
F-m1a_peak_2974	CDS
F-m1a_peak_29746	CDS
F-m1a_peak_29748	CDS
F-m1a_peak_29749	CDS
F-m1a_peak_29760	CDS
F-m1a_peak_29784	CDS
F-m1a_peak_2981	CDS
F-m1a_peak_29843	CDS
F-m1a_peak_29862	CDS
F-m1a_peak_29873	CDS
F-m1a_peak_29884	CDS
F-m1a_peak_29885	CDS
F-m1a_peak_2990	CDS
F-m1a_peak_29912	CDS
F-m1a_peak_29919	CDS
F-m1a_peak_29922	CDS
F-m1a_peak_29924	CDS
F-m1a_peak_29925	CDS
F-m1a_peak_29927	CDS
F-m1a_peak_29930	CDS
F-m1a_peak_2994	CDS
F-m1a_peak_2995	CDS
F-m1a_peak_29950	CDS
F-m1a_peak_29970	CDS
F-m1a_peak_29977	CDS
F-m1a_peak_29982	CDS
F-m1a_peak_29983	CDS
F-m1a_peak_30051	CDS
F-m1a_peak_30069	CDS
F-m1a_peak_30096	CDS
F-m1a_peak_30136	CDS
F-m1a_peak_30165	CDS
F-m1a_peak_30168	CDS
F-m1a_peak_30169	CDS
F-m1a_peak_30184	CDS
F-m1a_peak_30195	CDS
F-m1a_peak_30196	CDS
F-m1a_peak_30200	CDS
F-m1a_peak_30217	CDS
F-m1a_peak_30260	CDS
F-m1a_peak_30262	CDS
F-m1a_peak_30267	CDS
F-m1a_peak_30272	CDS
F-m1a_peak_30279	CDS
F-m1a_peak_30297	CDS
F-m1a_peak_30306	CDS
F-m1a_peak_30311	CDS
F-m1a_peak_30331	CDS
F-m1a_peak_30356	CDS
F-m1a_peak_30400	CDS
F-m1a_peak_30420	CDS
F-m1a_peak_3048	CDS
F-m1a_peak_30484	CDS
F-m1a_peak_3049	CDS
F-m1a_peak_30490	CDS
F-m1a_peak_30508	CDS
F-m1a_peak_30513	CDS
F-m1a_peak_30516	CDS
F-m1a_peak_30530	CDS
F-m1a_peak_30540	CDS
F-m1a_peak_30556	CDS
F-m1a_peak_30560	CDS
F-m1a_peak_30561	CDS
F-m1a_peak_30562	CDS
F-m1a_peak_30563	CDS
F-m1a_peak_30566	CDS
F-m1a_peak_30567	CDS
F-m1a_peak_30568	CDS
F-m1a_peak_30571	CDS
F-m1a_peak_30572	CDS
F-m1a_peak_30573	CDS
F-m1a_peak_30597	CDS
F-m1a_peak_30603	CDS
F-m1a_peak_30621	CDS
F-m1a_peak_30674	CDS
F-m1a_peak_30686	CDS
F-m1a_peak_30693	CDS
F-m1a_peak_30698	CDS
F-m1a_peak_30728	CDS
F-m1a_peak_30833	CDS
F-m1a_peak_30837	CDS
F-m1a_peak_30838	CDS
F-m1a_peak_30839	CDS
F-m1a_peak_30842	CDS
F-m1a_peak_30855	CDS
F-m1a_peak_30856	CDS
F-m1a_peak_30893	CDS
F-m1a_peak_30894	CDS
F-m1a_peak_30935	CDS
F-m1a_peak_30938	CDS
F-m1a_peak_30941	CDS
F-m1a_peak_30947	CDS
F-m1a_peak_30955	CDS
F-m1a_peak_30956	CDS
F-m1a_peak_30957	CDS
F-m1a_peak_30985	CDS
F-m1a_peak_30995	CDS
F-m1a_peak_31007	CDS
F-m1a_peak_31013	CDS
F-m1a_peak_31019	CDS
F-m1a_peak_31028	CDS
F-m1a_peak_31037	CDS
F-m1a_peak_31061	CDS
F-m1a_peak_31064	CDS
F-m1a_peak_31071	CDS
F-m1a_peak_3110	CDS
F-m1a_peak_31121	CDS
F-m1a_peak_31183	CDS
F-m1a_peak_31234	CDS
F-m1a_peak_31235	CDS
F-m1a_peak_31236	CDS
F-m1a_peak_31237	CDS
F-m1a_peak_31238	CDS
F-m1a_peak_31242	CDS
F-m1a_peak_31247	CDS
F-m1a_peak_31250	CDS
F-m1a_peak_31258	CDS
F-m1a_peak_31259	CDS
F-m1a_peak_31261	CDS
F-m1a_peak_31265	CDS
F-m1a_peak_31294	CDS
F-m1a_peak_31339	CDS
F-m1a_peak_31349	CDS
F-m1a_peak_31355	CDS
F-m1a_peak_31390	CDS
F-m1a_peak_31393	CDS
F-m1a_peak_3140	CDS
F-m1a_peak_31418	CDS
F-m1a_peak_31421	CDS
F-m1a_peak_31443	CDS
F-m1a_peak_31447	CDS
F-m1a_peak_31519	CDS
F-m1a_peak_31559	CDS
F-m1a_peak_31561	CDS
F-m1a_peak_31565	CDS
F-m1a_peak_31566	CDS
F-m1a_peak_31582	CDS
F-m1a_peak_31584	CDS
F-m1a_peak_31619	CDS
F-m1a_peak_31649	CDS
F-m1a_peak_31703	CDS
F-m1a_peak_31714	CDS
F-m1a_peak_3173	CDS
F-m1a_peak_3174	CDS
F-m1a_peak_31747	CDS
F-m1a_peak_31748	CDS
F-m1a_peak_3175	CDS
F-m1a_peak_31777	CDS
F-m1a_peak_31780	CDS
F-m1a_peak_31781	CDS
F-m1a_peak_31800	CDS
F-m1a_peak_31801	CDS
F-m1a_peak_31825	CDS
F-m1a_peak_31830	CDS
F-m1a_peak_31854	CDS
F-m1a_peak_31864	CDS
F-m1a_peak_3188	CDS
F-m1a_peak_31887	CDS
F-m1a_peak_31902	CDS
F-m1a_peak_31944	CDS
F-m1a_peak_31971	CDS
F-m1a_peak_31992	CDS
F-m1a_peak_32026	CDS
F-m1a_peak_32061	CDS
F-m1a_peak_32062	CDS
F-m1a_peak_32072	CDS
F-m1a_peak_32074	CDS
F-m1a_peak_32089	CDS
F-m1a_peak_3211	CDS
F-m1a_peak_32113	CDS
F-m1a_peak_32114	CDS
F-m1a_peak_32129	CDS
F-m1a_peak_32142	CDS
F-m1a_peak_3216	CDS
F-m1a_peak_32160	CDS
F-m1a_peak_32175	CDS
F-m1a_peak_32239	CDS
F-m1a_peak_32242	CDS
F-m1a_peak_32247	CDS
F-m1a_peak_32316	CDS
F-m1a_peak_32318	CDS
F-m1a_peak_32338	CDS
F-m1a_peak_32375	CDS
F-m1a_peak_32401	CDS
F-m1a_peak_32413	CDS
F-m1a_peak_32422	CDS
F-m1a_peak_32436	CDS
F-m1a_peak_32439	CDS
F-m1a_peak_3246	CDS
F-m1a_peak_32468	CDS
F-m1a_peak_32492	CDS
F-m1a_peak_32495	CDS
F-m1a_peak_32496	CDS
F-m1a_peak_32497	CDS
F-m1a_peak_32509	CDS
F-m1a_peak_32519	CDS
F-m1a_peak_32528	CDS
F-m1a_peak_32529	CDS
F-m1a_peak_3253	CDS
F-m1a_peak_32541	CDS
F-m1a_peak_32551	CDS
F-m1a_peak_32556	CDS
F-m1a_peak_32574	CDS
F-m1a_peak_32580	CDS
F-m1a_peak_32581	CDS
F-m1a_peak_32605	CDS
F-m1a_peak_32617	CDS
F-m1a_peak_32621	CDS
F-m1a_peak_32636	CDS
F-m1a_peak_32653	CDS
F-m1a_peak_32654	CDS
F-m1a_peak_32666	CDS
F-m1a_peak_32679	CDS
F-m1a_peak_32688	CDS
F-m1a_peak_32696	CDS
F-m1a_peak_32714	CDS
[truncated: 11,476 more rows]
