# Supplementary material for: Abundant mRNA m1A modification in dinoflagellates: a new layer of gene regulation
Source: EMBO Rep. 2024 Sep 2;25(11):5. doi: 10.1038/s44319-024-00234-2 (PMC11549093; doi:10.1038/s44319-024-00234-2)
Supplement: Supplementary file 7 — Source Data EV Figures [file 44319_2024_234_MOESM7_ESM.zip › Figure EV1/EV1B/EV1B-TGIRT_rep1_misincorporation_ratio.xlsx]

## Sheet: Sheet1
ip_mis_ratio	input_mis_ratio
0.537242	0.161501
0.486726	0.0248756
0.956522	0
1	0
0.254355	0.0645161
0.0718954	0
0.0792393	0
1	0
0.845455	0
1	0.0410184
1	0
1	0
0.360637	0
0.09375	0
0.965517	0
1	0
1	0
0.0907534	0
0.327684	0
0.968288	0.783019
1	0
0.0713578	0
0.263403	0
0.386231	0.0526316
0.994125	0.222222
1	0.166667
0.998874	0
0.962892	0
0.257812	0
0.741722	0.00862069
0.722513	0
0.943182	0
0.425481	0
0.4249	0
0.416463	0
0.994152	0
1	0.8
0.153846	0
0.995833	0.28125
1	0
1	0
1	0
1	0
1	0
0.0958361	0
0.35168	0.109489
1	0
0.852941	0
1	0
0.397849	0.0454545
1	0
1	0
0.81407	0.0714286
0.839073	0
1	0
1	0
0.994169	0
0.47619	0
1	0
1	0
0.25	0
0.989355	0
0.0445321	0
0.141948	0
0.41258	0
0.997783	0.487179
0.202826	0.117241
0.923077	0
0.620833	0
0.339286	0
1	0
0.0662614	0
0.476692	0
0.915663	0.465909
0.206316	0
1	0.591667
1	0.591667
0.864115	0
1	0.8125
1	0
0.0994152	0
0.158996	0.0196078
1	0.370968
0.938245	0.6
1	0.986486
0.701899	0
0.307692	0
0.307692	0
0.40897	0.118998
0.559868	0.488024
0.963712	0.164384
1	0.680851
0.305417	0.083151
0.0348654	0
1	0
1	0.28481
1	0
1	0
0.0555556	0.00813008
0.0526316	0
0.740911	0.532609
0.96071	0.595238
0.522441	0.407186
0.996241	0.692308
1	0.846154
0.804348	0
0.382044	0
0.988281	0.05
0.361842	0.0266667
0.326797	0.0266667
0.25	0
0.761506	0
1	0.0416667
0.561056	0
1	0
1	0
1	0
0.757143	0
0.242857	0
0.757143	0
1	0.246479
1	0
0.826531	0
1	0
1	0
1	0
0.998884	0
1	0.933333
0.189689	0
0.571429	0
0.825215	0
0.160458	0
0.987229	0
1	0.444444
1	0
0.179372	0
0.330502	0.116505
0.109772	0.0194175
0.110215	0
0.0722543	0
1	0
0.990036	0
1	0
1	0
0.582627	0
0.758797	0
0.824219	0
0.0889749	0
0.0304302	0
0.818182	0.0909091
0.925054	0
0.925054	0
0.0751073	0
0.34188	0
0.928571	0
0.834934	0
0.0553306	0
1	0
1	0.155556
0.886364	0
0.178259	0
0.757143	0
0.974162	0
0.747748	0
0.252252	0
1	0
0.745865	0
0.171498	0
0.794189	0
0.228883	0
0.896226	0
1	0.184615
0.0681352	0
0.873868	0.597015
1	0
1	0
0.238579	0
1	0
0.0557876	0
0.0697674	0.00220459
0.0649351	0.00379687
1	0
1	0
1	0
1	0
0.0520833	0
0.0944882	0
1	0
1	0.964286
1	0
0.461538	0
1	0
0.996251	0.982759
0.456996	0.258278
0.53539	0.109589
0.841499	0
0.904025	0
0.0555556	0
0.306522	0
1	0
1	0
1	0
0.557222	0
0.263003	0
0.348574	0
0.114286	0
0.974186	0.05
0.0819491	0
0.994542	0.944444
1	0.013624
0.980989	0
0.952752	0.436364
0.369919	0
0.540163	0
1	0
0.014304	0
0.97651	0.555556
0.994792	0
1	0
1	0
0.756637	0
1	0
1	0
0.85443	0
0.177692	0
1	0
0.58954	0
0.0853218	0
1	0.961538
0.997636	0.925926
0.64558	0.264706
0.0719459	0
1	0
1	0
0.25	0.05
0.486034	0
0.742754	0
1	0
1	0
1	0
0.344828	0.0666667
1	0.545455
0.142857	0
0.876106	0.0714286
1	0
1	0
1	0
0.213483	0
1	0
0.340426	0
0.338113	0.0204082
1	0
1	0
1	0.894737
0.220657	0
1	0.0300752
0.0508806	0.0182648
0.45122	0
0.13598	0.00784314
0.508615	0.03861
0.358605	0.0350877
0.0492886	0
0.577073	0.047619
0.244527	0
0.239113	0
0.0693642	0
0.857398	0
0.21374	0
1	0
0.697581	0.363225
0.697581	0.363225
0.99784	0
0.253644	0
1	0
1	0
0.703704	0
1	0
0.994576	0
0.972799	0.163636
0.995228	0.893617
0.666667	0
0.410714	0
0.0243902	0
0.270449	0
0.133652	0
0.587302	0.125
1	0.956522
0.670136	0
0.0538358	0
0.025	0
0.745789	0.0197044
0.214072	0
0.588352	0.277778
0.748499	0.649573
0.163777	0.0168067
0.240695	0.0557769
0.142857	0
1	0
0.804233	0.2
0.963832	0.192308
0.11236	0
0.932584	0.309091
0.254658	0
0.254658	0
0.254658	0
0.7	0
0.953125	0
1	0.7
1	0
0.53125	0
0.466667	0
1	0
0.781162	0.374101
1	0.0128205
0.892265	0
0.290909	0
1	0
1	0
0.488189	0
0.511811	0
1	0
0.791667	0
1	0
0.478659	0
1	0
1	0
0.127226	0
0.171975	0.0428954
0.11333	0
0.225451	0.0595745
0.92582	0.456731
1	0
0.626196	0
0.328155	0.015625
0.564152	0
0.12	0
0.755102	0
1	0
1	0
0.772727	0
0.24	0
1	0
0.0844794	0
1	0
1	0
0.103982	0
0.849802	0
0.117949	0
0.412821	0.09375
0.945344	0.509091
1	0
1	0
0.991285	0.853659
0.179405	0.0555556
0.0541107	0
0.999437	0.806452
0.419355	0
0.529412	0
0.594047	0
0.992647	0
1	0
1	0
0.991935	0
1	0
0.535456	0
0.493029	0.0492701
1	0.65
0.982143	0
1	0
0.896389	0
1	0
1	0
0.3	0
0.558824	0
0.558824	0
0.977273	0.0789474
0.69403	0.0740741
0.9	0
1	0
1	0
0.125	0
0.4375	0
0.142857	0
0.470588	0
0.588235	0
0.893939	0
0.99467	0.222222
0.416667	0
0.536547	0
0.61802	0.0501475
0.106255	0
0.984772	0.939394
0.861111	0
0.24581	0
0.992683	0
0.990741	0
1	0.714286
0.221932	0.0434783
0.98773	0
0.973523	0.740741
1	0.00740741
0.0859873	0
0.0988201	0.0112994
0.0579495	0.0197368
0.373993	0.0617978
0.981959	0
0.676471	0
0.105797	0
0.229469	0.00840336
0.371429	0
0.507508	0
0.524622	0
0.139387	0
0.649259	0
0.774466	0
0.890688	0.278846
0.408108	0
1	0.805556
0.0774228	0
0.6791	0
0.2414	0
1	0
0.4375	0
0.175841	0
0.0235454	0
0.625744	0.212121
0.933849	0.831373
0.711765	0.2
0.866667	0
0.303637	0
0.303506	0
0.337143	0.0628931
0.17583	0
0.99054	0
0.989305	0
0.125	0
0.90625	0
0.654815	0.0769231
0.83292	0
1	0
0.744216	0.614286
1	0
0.103448	0
0.192053	0
0.807947	0
1	0
0.327419	0
0.344355	0.247863
0.284553	0
0.284553	0
1	0
0.929936	0
0.347826	0
0.612146	0
0.218021	0
0.092038	0
0.0526316	0
0.653968	0.313333
1	0.970588
1	0
1	0.00232019
0.0762631	0
0.850073	0.666667
0.68319	0
0.217608	0
0.125899	0
0.125899	0
0.90625	0
1	0
1	0
0.754237	0
0.754237	0
1	0
0.816514	0
1	0
0.259649	0
1	0.997122
0.581834	0
0.956522	0
1	0
0.923077	0
0.863014	0.145833
0.840909	0.145833
0.0617577	0
0.538095	0.0298507
0.740786	0.0412371
0.501131	0
0.143836	0
0.144642	0
0.27125	0.00662252
0.1	0
0.0376832	0
0.823406	0.280488
1	0
0.818296	0
1	0
0.118787	0
0.0413223	0
1	0
0.673913	0
0.916667	0.225
0.983209	0.685345
0.111864	0.0255319
0.116662	0
0.86421	0.543011
0.999493	0.668203
1	0.993421
0.909872	0.882979
0.961007	0.917749
0.0970962	0.0206612
0.910714	0.0199203
0.647059	0
1	0.0172414
1	0.0172414
0.659574	0
0.544615	0.333333
0.364198	0
0.911877	0.3
0.131417	0.0490196
1	0
1	0
0.930668	0
0.88	0
1	0.619529
0.64451	0.51073
0.22702	0
0.540392	0
0.9343	0.243902
0.941205	0.586667
0.112676	0
0.103448	0
1	0
0.460338	0
0.456209	0
0.601852	0
0.687023	0
0.889789	0.0988372
0.259259	0
0.246519	0
0.350424	0.012987
0.743902	0
0.452323	0.144737
0.867299	0.390977
0.865663	0
0.868281	0
0.102339	0
0.189189	0
0.957265	0.572917
0.0500911	0
0.217867	0
0.534194	0.344828
0.948864	0
0.18417	0
0.804249	0
0.261339	0.0159151
0.0543478	0
0.0742049	0
0.133907	0.0281125
0.736585	0
0.0693878	0
0.0537276	0
1	0.0138889
0.133333	0
0.431373	0
0.934783	0.731707
1	0
0.881334	0
0.70874	0.105455
0.434292	0
0.0591102	0
0.131521	0
0.185909	0.0833333
0.941985	0.770833
1	0
0.728395	0.0454545
0.0882353	0
0.628818	0
0.837848	0.03125
0.871468	0
0.604069	0.176471
0.351852	0.15
1	0
0.806688	0
1	0
0.997664	0
0.0782396	0
0.124694	0
0.313151	0.0534351
1	0.05
0.7625	0.166667
0.971429	0.166667
1	0
1	0
0.598284	0
0.970638	0
0.716571	0
0.496296	0
1	0
0.384615	0
0.174603	0
0.0884354	0
0.0894072	0
0.497744	0.0909091
1	0
0.977273	0
0.99204	0
0.736655	0
0.264356	0.15
0.0976281	0.0138889
0.134522	0
0.273469	0.0704225
0.0637394	0
0.0819793	0
0.0819793	0
0.556953	0
0.838194	0
0.161351	0
1	0
1	0
0.0952381	0
0.181818	0.0393701
0.839813	0
0.0618253	0
0.975	0.0454545
1	0
0.825871	0
0.788396	0
0.344388	0
0.827273	0
0.993015	0
0.19697	0
0.9625	0.176471
1	0
0.259819	0
1	0
0.0917031	0
0.998418	0
0.0869565	0
0.913043	0.0909091
0.819407	0
1	0
1	0
0.154412	0
0.383838	0
0.882812	0
0.0736795	0
0.161017	0
0.15	0
0.244681	0
0.969697	0.201575
0.186722	0
0.368421	0
0.546547	0
0.944678	0.689655
0.97891	0.689655
0.784983	0
0.102326	0
0.133466	0
0.035533	0
1	0
1	0
1	0.0704225
1	0.941176
0.378162	0
0.166667	0
0.0636704	0.000218627
0.1	0
1	0
1	0
0.998224	0.00883002
0.993096	0
0.327223	0.0204082
1	0.0380435
0.034859	0
0.55606	0.425258
0.0748487	0.0128205
0.777778	0
0.222222	0
0.716497	0
0.0691643	0.00854701
1	0
1	0
1	0
1	0
1	0
0.116667	0.0188679
1	0
0.858111	0.536585
0.982939	0.152439
0.351351	0
1	0
0.384407	0.00671141
0.924731	0
1	0
0.4	0
0.6	0
0.414865	0
0.265802	0.00890208
0.981923	0.913043
0.0904415	0
0.0578406	0
0.993377	0
0.112761	0.00892857
0.835671	0.03125
1	0
0.997512	0
0.0986842	0
0.588235	0
0.942529	0
0.945055	0
0.956044	0
0.968254	0
0.968254	0
1	0
1	0
0.08125	0
1	0
0.155253	0
0.999613	0
0.333333	0.0188679
1	0
1	0
0.440299	0
0.900744	0
0.753589	0
0.827751	0
1	0
0.923954	0
1	0
0.484848	0.305556
0.961131	0
0.104478	0
0.29721	0
0.352564	0
1	0
1	0
1	0
0.446809	0
1	0
0.549039	0
0.601583	0
1	0
0.29868	0.0588235
1	0.9375
0.889819	0
0.971014	0
0.980299	0
0.373494	0
0.123853	0
1	0
1	0
0.977568	0
0.977488	0
1	0
1	0.247863
0.932773	0
0.934893	0.0625
0.997468	0.0707071
1	0
0.0652174	0
1	0.916667
0.22926	0
0.206369	0
0.540703	0.0217391
0.827586	0
0.87752	0.380952
0.985455	0.380952
0.873303	0
0.0960219	0
0.189189	0
0.189189	0
1	0
0.110701	0
0.411747	0.229167
0.305556	0
0.104457	0
0.77246	0.474227
0.765296	0.486486
0.471053	0
0.268293	0
0.985294	0
0.597333	0.461187
1	0
0.393951	0
1	0.219638
0.9	0.0232558
0.957237	0
1	0
0.825688	0.00990099
0.171171	0
0.946405	0.227273
0.228571	0
0.228571	0
0.228571	0
1	0.0128205
1	0
1	0
1	0
1	0
1	0
1	0
0.636364	0
0.08	0
0.0808824	0
0.1	0.0288066
0.140693	0.028436
0.127473	0
0.795556	0
1	0
1	0
1	0
1	0.413043
0.560729	0.405405
0.650246	0.152941
0.067696	0
0.872477	0.0862069
0.25	0
1	0
0.8125	0
0.970105	0.259259
0.20438	0
0.285714	0
1	0
0.271295	0
0.989955	0.466667
0.259189	0
0.949419	0.277778
0.572216	0
0.75	0
0.2475	0
0.897059	0
1	0.676471
0.107143	0
0.137091	0.0460526
0.0365206	0
0.119128	0
0.508009	0
0.507446	0
0.761364	0
1	0
0.189474	0
0.95	0
0.0294118	0
0.967045	0.455939
0.963351	0.256198
0.964577	0
0.0902246	0
1	0
0.286139	0
0.285431	0
1	0.05
0.0976139	0
0.173797	0
1	0
1	0
1	0.933333
0.547945	0
0.529412	0
0.735094	0
0.971781	0
0.994575	0
1	0
0.0319829	0
0.24333	0
1	0
0.571429	0
0.3	0
1	0
1	0.605263
1	0
0.595745	0
1	0.928571
0.986842	0
0.178571	0
0.214286	0
0.441667	0.238095
1	0
0.998815	0
0.423713	0.333333
0.185641	0.0862069
0.712185	0
0.105825	0
1	0
1	0.304348
0.54283	0.285714
0.367876	0
0.367876	0
1	0
1	0
0.164751	0.016835
0.919854	0
1	0.0754717
0.72902	0.0259259
0.960251	0.221088
0.428571	0
1	0
0.991071	0
0.999283	0
0.441088	0
0.986842	0.115385
1	0.818182
1	0.727273
0.516325	0
0.990605	0
1	0
0.0635937	0
0.462703	0
0.0408903	0
1	0.971429
0.775937	0
0.633188	0
0.514587	0
0.183238	0
0.666667	0
0.136612	0
1	0
1	0
0.97292	0
0.0795181	0
0.141994	0
0.35303	0.04
0.78866	0
0.0551724	0
0.283019	0
0.99389	0
0.986	0.0869565
0.576087	0
0.358696	0.0833333
0.204082	0.0384615
0.956522	0
0.347723	0
0.281936	0
0.891558	0.0333333
0.84375	0
1	0.965517
0.698413	0.0769231
0.0813743	0
1	0.480263
1	0
0.0582011	0
0.829114	0.303448
0.0905983	0
0.964164	0
0.6875	0
1	0
0.988435	0.828283
1	0
0.355649	0
0.352227	0
0.287449	0
0.999346	0
0.6	0
0.912176	0.0232558
0.969636	0
0.928571	0.294118
0.2	0
1	0
0.166667	0
0.967548	0.075
1	0
0.72695	0.153846
1	0
0.99639	0
0.393957	0.00238663
0.906854	0.679245
0.474138	0.173913
0.193966	0.0714286
1	0.96
0.56	0.030303
1	0
0.396352	0
0.0432617	0
0.975769	0.0298507
0.0955882	0
0.323353	0
0.666667	0
0.377119	0
0.95	0
0.107191	0
0.562674	0
0.381302	0
0.572546	0.125
0.502204	0.397661
0.964208	0.902439
0.877583	0.5
0.784976	0.136364
1	0
0.996403	0.842857
0.733906	0.142857
0.947233	0.623529
0.947028	0.630952
1	0
1	0.0833333
1	0
0.509434	0
0.637931	0
0.119177	0
0.280467	0.0272109
0.239859	0
0.239859	0
0.866822	0
0.65	0.0153846
1	0
1	0
0.588235	0
0.990859	0
0.736842	0
0.0707965	0
1	0.615385
0.0666667	0
0.955723	0.498008
1	0
0.970297	0
0.45629	0.0936556
0.433742	0.0935961
0.0417073	0
0.293478	0
1	0
0.221397	0
0.150972	0
0.146233	0
0.725076	0
0.103448	0
0.590361	0
1	0
1	0
0.101449	0
0.550725	0
0.2	0
0.980349	0
1	0
0.976654	0
0.563973	0
0.569767	0
1	0
0.992806	0.946429
1	0
0.348387	0
0.169492	0
0.988945	0
0.991398	0.0909091
1	0
0.399445	0
1	0
1	0
0.0968468	0
0.212816	0.0869565
1	0
0.573427	0.198573
0.508197	0
0.45614	0
0.982143	0
0.52132	0
1	0
1	0
1	0
1	0
0.25	0
0.24	0
0.415	0.0253165
0.990937	0
0.852732	0.37931
1	0
0.455307	0.0785918
0.793103	0
0.4	0
0.4	0
0.0963591	0.00451807
0.9087	0.566474
0.245845	0
0.131579	0
0.131579	0
0.99701	0
0.127237	0
0.831602	0
0.924242	0
0.185714	0
0.865265	0.137652
0.703704	0
1	0
0.633803	0
0.756184	0
0.134615	0
0.179487	0
1	0
0.978495	0
1	0
0.999373	0
0.939597	0.44
0.548387	0
1	0
1	0
1	0
1	0
0.317276	0
0.382542	0
1	0
1	0
0.247788	0
0.142857	0.0238095
1	0
1	0
1	0
1	0
0.0772727	0
0.931298	0
0.876171	0
0.271429	0
0.19403	0.0131579
0.855385	0.169492
0.0605749	0
0.640625	0.243243
1	0
1	0
1	0
0.784727	0.571429
0.792155	0
0.140853	0
1	0
0.121331	0
1	0
0.467363	0
1	0
0.0603234	0
0.222656	0
0.311981	0.16962
0.32963	0
0.337885	0
1	0
0.893617	0
0.0947336	0
0.95098	0.189474
0.96711	0.00917431
1	0
0.970717	0.465517
0.121272	0
1	0
0.902685	0.12
0.810307	0
0.290488	0
1	0
0.746032	0.0273973
0.765517	0
0.124138	0
0.0833333	0.0119048
0.153349	0.0963855
0.463249	0.263473
0.356119	0
0.403456	0.0666667
1	0.057971
0.398943	0.0545455
1	0
0.242733	0
0.993827	0
1	0
1	0
1	0.0425532
0.448932	0
0.43457	0
0.0706897	0
0.995008	0.95082
0.856471	0
0.207521	0
0.210221	0
0.837325	0
0.837325	0
0.837325	0
0.98875	0.850746
0.0520161	0
1	0
1	0
1	0
1	0
1	0.352113
0.861004	0
0.137931	0
0.843891	0
0.653846	0
1	0
0.246377	0
0.0714286	0.0214844
0.131118	0
0.264268	0
0.442857	0
0.456522	0
0.168889	0
0.168889	0
0.860465	0.0263158
0.984791	0
0.850267	0
0.901408	0
0.90411	0
1	0.00393701
0.666667	0
1	0
0.285714	0
0.986737	0.0149254
0.143089	0.0129032
0.157895	0
0.762887	0.0196078
0.962296	0
0.161648	0
0.267041	0.144414
0.996241	0
0.0144621	0
0.986239	0
1	0
1	0
0.581478	0.460317
0.651685	0
0.172414	0
1	0
0.947368	0
0.290323	0
0.693548	0
0.2696	0
0.264076	0
0.988889	0
1	0
0.375	0.0666667
0.454545	0
0.458647	0
0.668478	0
0.43038	0
0.56962	0
0.131868	0
1	0
1	0
0.932203	0
0.86371	0.652561
1	0
0.925926	0
0.0714286	0
0.896552	0
0.09375	0
0.57971	0
0.628389	0
0.628049	0
0.630303	0
1	0
1	0
0.761194	0
0.0998542	0
0.634921	0.0740741
1	0
1	0
0.140152	0
0.136882	0
0.136882	0
1	0
1	0.391304
0.0839813	0
1	0
0.737705	0.0128205
0.897741	0
0.948357	0
0.935294	0
1	0
0.914141	0
1	0
0.947495	0.597444
0.969283	0
1	0.195122
0.696774	0
0.540024	0.045
0.266919	0.005
0.412214	0.046875
1	0
1	0
0.110599	0.0277778
0.109504	0
1	0
1	0
1	0
1	0
1	0
0.343817	0
0.683426	0
0.59401	0
1	0
1	0.0126582
0.985948	0.0162602
0.854762	0.0396825
1	0.0241935
0.722222	0.0241935
0.430769	0
0.534364	0
0.980848	0.157895
1	0
1	0
0.722307	0
0.99359	0
0.909091	0
0.333922	0
0.926829	0
1	0
1	0
1	0
1	0
1	0
0.102757	0
0.914573	0
0.0734177	0
0.925831	0
1	0.0217391
0.126866	0
0.0540541	0
1	0
0.110215	0
1	0
1	0
0.2	0
0.25	0
0.893305	0.0175439
0.368421	0
1	0
1	0
1	0
0.457547	0
0.63944	0.342857
0.56548	0.323529
0.764706	0
1	0
0.4	0
0.4	0
0.6	0
0.0649087	0
0.659596	0
0.7294	0
1	0
0.0819925	0.0123457
0.594044	0
0.597201	0
1	0
1	0
0.750799	0
0.628319	0.112676
1	0
0.101695	0
1	0
1	0
0.994286	0.288732
0.0269939	0
0.973023	0
1	0
0.652174	0
0.503043	0
0.258065	0.0886076
0.239437	0.027027
0.988981	0
1	0
1	0
0.0568108	0
1	0
0.470588	0.0333333
0.470588	0
0.333333	0
0.337209	0
1	0
1	0
0.438697	0
0.463376	0.0322581
1	0
1	0
0.0825572	0
0.147887	0
1	0
1	0
0.614679	0.0140845
0.995807	0.947368
1	0
0.291667	0
1	0
0.0693069	0
0.769231	0
1	0
1	0
1	0
0.841753	0
0.698925	0
0.558456	0.266667
0.99859	0
0.902542	0
1	0
1	0.8
0.999056	0
0.315957	0
1	0.972973
0.507692	0.266667
0.576547	0
0.169492	0
0.981481	0
0.673267	0
0.682692	0
0.15084	0.0536398
0.307453	0
0.22619	0.0630631
0.356201	0
0.64191	0.515625
0.971014	0
0.25463	0
0.0952381	0
0.327555	0.119403
0.42925	0
0.0851064	0.0186916
0.959365	0.736842
0.923306	0
0.10457	0
1	0
1	0
0.404393	0
0.60125	0
0.547496	0
0.676704	0
0.96	0
1	0
0.164087	0
0.284585	0
1	0
0.182679	0
0.956579	0.416667
0.311344	0.140351
0.964736	0
0.903509	0
0.949833	0.219653
0.856586	0.210526
0.945946	0.861111
1	0.0967742
0.721311	0
1	0
1	0
0.971932	0
0.5	0
0.699834	0
0.699834	0
0.431557	0
0.431557	0
0.428125	0
0.428125	0
0.949008	0
1	0
1	0
0.053211	0
0.412245	0
0.572238	0.0735294
0.947368	0
0.529984	0
0.37931	0.142857
1	0
0.979167	0
1	0
0.161765	0
0.99262	0
1	0
0.0285714	0
0.215827	0.00318471
0.398741	0
0.677419	0
0.809322	0
0.082542	0
0.786667	0
1	0
0.0744681	0
0.176	0
1	0
1	0
1	0
0.89777	0
0.999333	0
1	0
1	0
1	0
0.0719737	0
0.794957	0.270142
0.393701	0.024
1	0
1	0
0.961631	0.578947
0.958333	0
0.514523	0
0.696629	0
0.944444	0
0.182195	0
0.375	0
0.818182	0
0.688312	0
0.468265	0.108696
0.220145	0
1	0
0.987572	0
0.986343	0
0.985926	0
1	0
1	0
0.994819	0
0.363806	0
0.0816327	0
0.944807	0.657303
0.433343	0.134349
0.938776	0
0.116438	0
0.605707	0
0.179191	0
1	0
0.636364	0.0294118
0.964286	0
0.360037	0.021978
0.0588235	0
0.914286	0.574803
0.944186	0
0.2	0
0.135531	0
1	0
0.384615	0
1	0
0.477079	0
1	0
1	0
0.757143	0
1	0
1	0
0.0837321	0
0.571429	0
0.10303	0
0.730507	0.333333
0.664279	0.5625
0.726947	0.0638298
1	0.921875
0.0481078	0
0.0786611	0
0.855856	0
0.933333	0
0.47619	0
0.195122	0
1	0
0.302564	0
0.187773	0
0.62423	0
1	0
1	0
0.586207	0
0.894737	0
0.207865	0
1	0
1	0
0.0625	0
0.167092	0
0.595671	0.0121951
0.808511	0
0.0300136	0
0.56786	0.101562
0.0275168	0
0.266521	0
0.271254	0.0416667
0.384615	0
1	0
0.295455	0
0.295455	0
0.128571	0
0.896907	0
0.764706	0
1	0.615385
1	0
1	0
0.653509	0
0.141631	0.019802
0.971338	0
0.971154	0
0.463158	0
0.146186	0
0.143595	0
0.113636	0
0.25	0
0.351064	0
0.118613	0
0.628319	0
1	0
0.559014	0
0.435117	0
0.997481	0
0.133562	0
0.134715	0
0.835502	0.16129
0.310127	0
0.355102	0
0.362903	0
1	0
1	0.496644
0.946927	0.29845
0.975309	0
1	0.408451
1	0
1	0
0.246716	0
0.285714	0
0.461279	0
1	0.133333
1	0
1	0
1	0.528455
1	0.607143
0.365835	0
0.992982	0
0.96875	0
0.968992	0
1	0.907939
0.278776	0.173913
0.933893	0.243697
0.930569	0.186275
0.13245	0
0.418803	0
1	0
0.992441	0.866667
0.986037	0
0.0722053	0
0.967742	0.135593
1	0
0.75725	0
0.306407	0
0.0857824	0
0.0725552	0
1	0
0.694444	0
0.45	0
0.555556	0
0.947368	0
0.255507	0
0.3125	0.117647
1	0
0.249084	0
0.683824	0.0357143
0.515152	0
0.973451	0
0.973837	0
0.97546	0
0.903226	0
0.235915	0
0.229754	0
0.407308	0.1
0.0634921	0
0.79661	0
0.615	0
1	0
0.595016	0.261905
0.205128	0
0.295082	0
0.697368	0
1	0
0.211915	0.04
0.493213	0.316129
1	0.56
0.260354	0
0.0133509	0
0.812581	0.037594
0.704089	0.394737
0.659214	0.428571
1	0.5
1	0
0.794765	0.25
1	0
0.0136674	0
0.678005	0
0.184615	0
0.186916	0
1	0
0.208926	0.0892857
0.991935	0
0.793991	0
0.796992	0
0.9875	0
0.161616	0
0.9375	0
1	0
0.999525	0.546667
0.652191	0.505495
0.407609	0.0588235
0.481481	0
0.865385	0
1	0
0.15918	0
0.451852	0
0.353982	0
1	0
1	0
1	0
0.953846	0
0.953846	0
1	0.0206186
0.914286	0
0.918919	0.208333
0.270642	0.142857
0.413098	0
0.346457	0
1	0
0.36036	0
0.213389	0
1	0
0.770961	0.0123457
0.199074	0
0.617978	0
0.479167	0
0.240711	0.0243902
0.505682	0
1	0
0.992453	0
1	0
0.997238	0
1	0
0.496283	0.0714286
1	0
0.51874	0.395833
0.118046	0
0.19473	0
0.438437	0
0.177448	0.103175
0.148549	0.0834711
0.0035075	0
0.922581	0
1	0
1	0
0.14	0
0.161943	0
0.469466	0
1	0
0.141447	0
0.167769	0
0.16542	0
0.934211	0
1	0
1	0.0119048
1	0.145833
0.944805	0.862069
0.29582	0.0689655
1	0
0.133333	0
0.536585	0
0.175	0.0232558
1	0.0465116
1	0
1	0
1	0
0.280555	0
0.192308	0
0.888889	0.344828
0.654676	0
0.185825	0
1	0
1	0
0.0122951	0.00401167
0.123894	0
0.0304878	0.00609756
0.267692	0
0.203922	0
0.17069	0
0.962304	0.216292
0.962145	0.188264
1	0
0.0820988	0
0.129633	0.0924092
0.404348	0
1	0
0.317235	0
0.65896	0.00332226
0.96912	0.00328947
0.102564	0
0.374435	0.0217391
1	0.135135
0.846154	0
0.800499	0
0.89492	0.767857
0.423764	0
0.999511	0.580645
0.999514	0.532632
0.485714	0.133333
0.148551	0
1	0
0.673527	0
1	0
0.794693	0.197531
0.990439	0.197531
1	0.99187
1	0
1	0.428571
0.102338	0.0392157
1	0
0.99815	0
1	0
0.811765	0
0.2	0
1	0
0.775599	0
0.128691	0
0.0367955	0
0.233204	0.0900322
0.947679	0.811189
0.998834	0
1	0
0.5	0.147059
1	0
0.215488	0
0.166667	0
0.72	0
0.72	0
0.298484	0
0.301827	0
0.0824479	0
0.122964	0
0.996902	0
0.996833	0
0.442623	0.0526316
0.294643	0
0.56338	0
0.253521	0
0.290323	0
0.963222	0.746835
0.0914693	0
0.0257497	0
0.998591	0
0.999536	0
1	0
0.0462777	0
0.946108	0.0078125
0.398667	0.121212
0.0338292	0
0.99806	0.97479
0.982955	0
0.124167	0.015544
0.191668	0
0.19554	0
0.61678	0
0.71	0
0.753618	0.0357143
0.277452	0.0625
0.3968	0
0.639658	0.00401606
0.250344	0.00122399
0.988004	0
0.997347	0
0.230769	0
0.953488	0.0153061
0.237013	0
0.507962	0
0.118196	0
0.115086	0
0.390244	0
0.502107	0
0.844911	0
0.102804	0
0.0901639	0.0135135
0.182066	0
1	0
0.235669	0
0.567376	0.0909091
0.291358	0
0.28972	0
0.198582	0
0.139241	0
1	0
1	0
0.514808	0
0.744068	0.0315789
0.0566038	0
1	0
0.130067	0
0.259043	0
0.259194	0
0.418605	0
0.302326	0
0.492546	0.340426
0.342593	0
0.691919	0.181818
0.686275	0.181818
0.140491	0
1	0.00218818
0.893204	0
0.569378	0
1	0
0.0526316	0
0.0526316	0
0.275862	0
0.275862	0
0.382149	0
0.833333	0.498054
0.121212	0
1	0
1	0
0.121212	0
1	0
1	0.987952
0.709769	0.461538
0.284856	0
0.0693763	0
0.95	0
1	0
0.415094	0
0.882641	0.525692
1	0
0.95122	0
0.818182	0
0.108453	0
0.0655738	0
0.691429	0
0.542857	0
0.175824	0
0.287726	0
1	0
0.982673	0
0.998828	0
0.998822	0
0.314706	0
0.999403	0.372093
0.766274	0.708455
0.76694	0.0174927
1	0
1	0
1	0.0344828
0.205224	0
1	0
0.996296	0.728814
0.0296053	0
0.998582	0
0.372294	0.0416667
0.0894118	0
0.527624	0
0.269231	0
0.270707	0
1	0.0596026
0.837333	0.685714
0.828652	0.666667
1	0
1	0
1	0
0.224828	0
0.0788431	0.00961539
0.65983	0.245098
1	0
1	0
0.185185	0
0.235294	0
0.0575448	0
1	0
0.93186	0
0.090301	0
0.108696	0.0208333
1	0.281818
1	0
0.859269	0
0.067649	0
0.844027	0.285714
0.25	0
1	0
0.766667	0
0.117647	0
0.85	0.5
0.492388	0
0.466159	0
0.0867508	0
0.0867508	0
0.409979	0.125874
0.165236	0
0.0796178	0
0.513514	0
0.355731	0.0526316
0.492308	0
0.115894	0
0.0944928	0
0.88707	0
0.214852	0
0.334776	0.030303
0.996674	0
1	0
0.634615	0
0.947368	0
1	0
0.947368	0
0.444444	0
0.512408	0.380026
0.964844	0
1	0
1	0
0.617021	0.0306122
0.865145	0.0769231
0.14356	0
0.427324	0
0.995631	0.675676
0.297297	0
1	0.015625
0.997079	0
1	0
1	0
0.998429	0
1	0
1	0
0.67579	0
0.123223	0
0.883117	0
0.974026	0
0.971429	0
0.729679	0.372549
[truncated: 1,406 more rows]
