# Supplementary material for: Abundant mRNA m1A modification in dinoflagellates: a new layer of gene regulation
Source: EMBO Rep. 2024 Sep 2;25(11):5. doi: 10.1038/s44319-024-00234-2 (PMC11549093; doi:10.1038/s44319-024-00234-2)
Supplement: Supplementary file 7 — Source Data EV Figures [file 44319_2024_234_MOESM7_ESM.zip › Figure EV3/EV3A/EV3A.polyA_expression.xls]

transcriptID	polyA length	expression
Acart01G0001.1	167.83	0.01822
Acart01G0003.1	229.495	0.10687
Acart01G0004.1	53.77	0.294389
Acart01G0006.1	83.145	1.608988
Acart01G0009.1	60.03	0.084819
Acart01G0012.1	110.42	0.241552
Acart01G0013.1	64.7	0.250839
Acart01G0016.1	129.99	0.386803
Acart01G0017.1	131.645	0.037785
Acart01G0018.1	39.23	0.721924
Acart01G0019.1	155.65	0.123572
Acart01G0020.1	218.29	0
Acart01G0022.1	53.7	1.116885
Acart01G0023.1	60.5	1.165059
Acart01G0024.t1	78.41	0.45223
Acart01G0026.1	144.51	0
Acart01G0027.1	109.65	0.935022
Acart01G0028.1	86.81	0.269823
Acart01G0029.1	92.94	0.194792
Acart01G0030.1	94.05	0.072852
Acart01G0034.1	102.12	1.397132
Acart01G0035.1	87.59	0.788671
Acart01G0036.1	62.29	2.498717
Acart01G0037.1	142.03	0.053187
Acart01G0039.t1	72.795	128.334162
Acart01G0039.t2	189.29	0.101926
Acart01G0040.1	67.245	0.040819
Acart01G0042.1	121.87	0.121361
Acart01G0043.1	169.39	0.24001
Acart01G0045.1	85.57	0.332465
Acart01G0046.t1	60.31	38.456885
Acart01G0046.t2	82.93	54.49607
Acart01G0046.t3	49.31	14.38531
Acart01G0048.1	98.3	0.210836
Acart01G0050.1	81.09	11.665662
Acart01G0051.1	46.19	0.031942
Acart01G0056.1	197.235	0.091131
Acart01G0057.1	86.325	0.388795
Acart01G0058.1	72.55	0.130704
Acart01G0059.1	189.48	0.219279
Acart01G0060.1	183.605	0.034971
Acart01G0064.1	36	0.2226
Acart01G0065.t1	58.515	112.058798
Acart01G0066.1	63.37	0.092868
Acart01G0069.1	70.2	0.38748
Acart01G0072.1	78.635	0.293005
Acart01G0073.1	102.02	0.104913
Acart01G0075.1	88.81	1.518943
Acart01G0077.1	56.21	7.360076
Acart01G0086.1	120.69	0.09117
Acart01G0087.1	64.68	0.456798
Acart01G0088.1	76.155	0.082145
Acart01G0090.1	87.7	0.247517
Acart01G0091.1	49.755	3.113366
Acart01G0092.1	98.74	0.339051
Acart01G0094.1	38.73	0.36412
Acart01G0095.1	86.37	8.530325
Acart01G0095.t1	63.22	99.553836
Acart01G0098.1	82.88	1.691232
Acart01G0099.1	209.47	0.320863
Acart01G0104.t1	51.235	5.659984
Acart01G0104.t2	40.19	103.618203
Acart01G0108.1	121.545	0.066744
Acart01G0109.1	184.22	0.155321
Acart01G0111.t1	26.8	80.436086
Acart01G0113.1	85.72	0.136821
Acart01G0115.1	96.67	0.0392
Acart01G0116.1	68.42	0.730865
Acart01G0116.t1	72.835	19.247225
Acart01G0120.1	166.9	0.303617
Acart01G0123.1	56.07	5.741428
Acart01G0123.t1	57.25	1242.329529
Acart01G0132.1	81.39	0.086321
Acart01G0134.1	70.76	3.140951
Acart01G0135.1	73.84	3.267809
Acart01G0136.1	126.67	0.010982
Acart01G0137.1	73.45	0.5404
Acart01G0137.t1	53.6	1081.933664
Acart01G0138.1	55.2	0.51643
Acart01G0140.1	121.74	0.094964
Acart01G0143.1	162.53	0.231418
Acart01G0144.1	131.23	0.13295
Acart01G0145.1	99.96	2.171088
Acart01G0147.1	71.58	0.411435
Acart01G0148.1	53.57	3.768833
Acart01G0149.1	80.85	0.0204
Acart01G0150.1	118.855	1.064866
Acart01G0152.1	127.005	0.081064
Acart01G0153.1	61.855	1.289401
Acart01G0154.1	106.91	1.301873
Acart01G0156.1	71.48	0.823925
Acart01G0157.1	69.43	0.07562
Acart01G0158.1	100.58	0.314245
Acart01G0161.1	153.485	0.180512
Acart01G0162.1	175.68	0.414232
Acart01G0163.1	201.03	0.065994
Acart01G0166.1	80.465	1.252452
Acart01G0167.1	145.61	0.106635
Acart01G0168.1	106.915	1.649761
Acart01G0170.1	66.48	0.459909
Acart01G0171.1	75.91	4.928152
Acart01G0174.t1	67.36	2.007562
Acart01G0174.t2	48.235	47.740234
Acart01G0180.t1	102.935	45.978703
Acart01G0181.1	76.665	1.704611
Acart01G0182.1	81.075	0.224931
Acart01G0184.1	76.43	0.175134
Acart01G0185.1	160.32	0.062577
Acart01G0187.1	122.69	0.242107
Acart01G0188.1	70.35	4.496809
Acart01G0192.1	101.9	0.526493
Acart01G0196.1	30.09	0
Acart01G0198.1	187.9	0.158531
Acart01G0201.1	73.295	0
Acart01G0203.1	61.135	0.139343
Acart01G0204.1	43.865	0.029436
Acart01G0204.t1	43.55	0.768273
Acart01G0207.1	60.93	7.434441
Acart01G0208.1	87.235	0.182299
Acart01G0209.1	57.165	0.03672
Acart01G0209.t1	99.08	0.161096
Acart01G0209.t2	75.81	1.643347
Acart01G0211.1	45.25	0.065094
Acart01G0212.1	72.5	0.315896
Acart01G0214.1	84.91	0.655529
Acart01G0217.1	276.1	0.214541
Acart01G0223.1	58.88	0.372554
Acart01G0227.1	72.07	1.033078
Acart01G0229.1	161.28	0.163976
Acart01G0231.1	102.18	1.265071
Acart01G0232.1	71.685	0.020805
Acart01G0233.1	110.74	0.938754
Acart01G0234.1	70.24	0.014123
Acart01G0238.1	65.715	3.540372
Acart01G0240.1	130.56	0.2462
Acart01G0244.1	140.75	0.128436
Acart01G0247.1	84.13	1.089286
Acart01G0249.1	133.325	0.142346
Acart01G0254.1	162.1	0.025868
Acart01G0255.1	41.57	1.761228
Acart01G0257.1	141.31	0.035417
Acart01G0259.1	68.02	0.853686
Acart01G0260.1	126.31	0.449862
Acart01G0261.1	85.66	0.051863
Acart01G0262.1	66.65	1.914965
Acart01G0263.1	49.64	1.461791
Acart01G0264.1	202.69	0.01385
Acart01G0267.1	85.305	0.409997
Acart01G0272.1	74.76	0.064027
Acart01G0273.1	26.67	2.782485
Acart01G0274.t1	68.975	1.760769
Acart01G0274.t2	52.32	4.922974
Acart01G0278.1	125.19	0
Acart01G0279.1	141.71	0.04344
Acart01G0283.1	68.68	0.612646
Acart01G0284.1	155.12	0.373139
Acart01G0287.1	92.19	1.1611
Acart01G0290.t1	70.665	0.821253
Acart01G0291.1	61.09	0.45171
Acart01G0294.1	171.92	0.033304
Acart01G0302.1	105.79	0.220517
Acart01G0304.1	133.85	0.064122
Acart01G0305.1	29.29	0.120595
Acart01G0306.1	110.105	0.055079
Acart01G0307.1	197.565	0.14851
Acart01G0308.1	96.74	0.344623
Acart01G0309.1	52.06	4.260322
Acart01G0310.1	93.545	0.650937
Acart01G0311.1	84.55	3.043808
Acart01G0312.1	28.115	1.316837
Acart01G0313.1	42	7.971451
Acart01G0313.t1	37.77	0.629119
Acart01G0313.t2	31.59	147.10554
Acart01G0313.t3	34.38	117.752155
Acart01G0315.1	150.09	0.040454
Acart01G0316.1	159.5	0.072509
Acart01G0317.1	159.37	0.042494
Acart01G0318.1	36.68	0.054006
Acart01G0318.t1	39.795	15.401036
Acart01G0320.1	95.14	0.032363
Acart01G0321.1	144.31	0.065258
Acart01G0322.1	105.38	0.04034
Acart01G0324.1	71.59	11.117269
Acart01G0325.1	193.84	0.024798
Acart01G0327.1	187.555	0.011144
Acart01G0328.1	64.765	18.001623
Acart01G0330.1	154.42	0.10808
Acart01G0333.1	42.79	4.150441
Acart01G0336.t1	69	38.416853
Acart01G0337.1	81.94	0.097009
Acart01G0338.1	206.015	0.095189
Acart01G0339.1	60.85	12.968928
Acart01G0341.1	61.23	0.057127
Acart01G0341.t1	47.9	5.370206
Acart01G0341.t2	127.11	0.1855
Acart01G0342.1	42.605	28.356696
Acart01G0342.t1	59.58	2.20317
Acart01G0343.1	89.88	1.328114
Acart01G0344.1	83.84	0.866942
Acart01G0345.1	61.91	5.65433
Acart01G0347.1	89.005	0.440978
Acart01G0349.1	153.355	0.153087
Acart01G0349.t2	94.41	29.428058
Acart01G0352.1	101.945	0.330113
Acart01G0353.1	44.17	0.023541
Acart01G0354.1	107.2	0.08591
Acart01G0358.1	73.93	0.599631
Acart01G0359.1	67.385	0.81832
Acart01G0360.1	75.74	1.400237
Acart01G0362.1	59.55	0.176435
Acart01G0363.1	47.74	1.726253
Acart01G0364.1	149.93	0.143685
Acart01G0365.1	81.39	0.381783
Acart01G0365.t2	72.56	140.276491
Acart01G0365.t3	91.57	132.394187
Acart01G0367.1	85.15	0.356395
Acart01G0370.1	96.97	0.398533
Acart01G0371.1	64.925	0.09371
Acart01G0372.1	85.68	5.079531
Acart01G0374.1	138.75	0.099787
Acart01G0376.1	140.31	0.033855
Acart01G0377.1	96.035	0.101966
Acart01G0379.t1	38.62	0.610832
Acart01G0380.1	131.82	0.06444
Acart01G0381.1	96.64	0.125399
Acart01G0382.1	80.765	0.278614
Acart01G0387.1	58.8	0.746314
Acart01G0389.1	72.02	0.070085
Acart01G0389.t1	64.96	209.932289
Acart01G0392.1	137.635	0.033848
Acart01G0394.1	91.18	0.019926
Acart01G0395.1	90.54	0.24492
Acart01G0398.1	68.5	2.026066
Acart01G0401.1	89.755	0.476295
Acart01G0402.1	158.68	0.035215
Acart01G0403.1	93.94	0.042327
Acart01G0404.1	62.31	2.792424
Acart01G0408.1	82.295	8.95819
Acart01G0410.1	44.67	1.059116
Acart01G0411.1	88.16	0.896552
Acart01G0412.1	49.725	0.05995
Acart01G0414.t1	73.87	38.083843
Acart01G0415.1	162.445	0.045204
Acart01G0417.1	187.74	0.304289
Acart01G0418.1	49.075	0.141788
Acart01G0418.t1	54	131.231004
Acart01G0418.t2	97.5	48.740444
Acart01G0422.1	55.82	0.124816
Acart01G0425.1	161.36	0.057666
Acart01G0427.1	105.3	0.031743
Acart01G0430.1	98.37	0.078326
Acart01G0431.1	58.095	0.197479
Acart01G0432.1	149.32	0.063126
Acart01G0433.t1	78.44	49.655528
Acart01G0434.1	69.93	0.034344
Acart01G0436.1	54.765	0.674793
Acart01G0438.t1	69.92	4.966991
Acart01G0439.1	95.22	1.354652
Acart01G0440.1	113.6	0.018833
Acart01G0441.1	124.11	3.95681
Acart01G0445.1	159.15	0.02322
Acart01G0446.1	86.62	0.00477
Acart01G0451.t1	60.055	24.472431
Acart01G0454.1	156.59	0.043657
Acart01G0455.1	95.97	0.012551
Acart01G0456.1	218.695	0.030228
Acart01G0457.1	80.56	0.119838
Acart01G0464.1	170.41	0.054399
Acart01G0465.1	141.87	0.047804
Acart01G0466.1	79.46	0.016239
Acart01G0466.t1	65.12	13.449842
Acart01G0467.1	94.23	0.134466
Acart01G0469.1	154.31	0.046495
Acart01G0470.1	99.545	0.650937
Acart01G0471.1	86.815	4.963891
Acart01G0473.1	65.72	0.021519
Acart01G0473.t1	44.475	14.601886
Acart01G0474.1	173.87	0.023489
Acart01G0475.t1	77.32	5.540324
Acart01G0475.t2	102.2	0.25356
Acart01G0477.1	145.905	1.185481
Acart01G0481.1	92.94	2.141399
Acart01G0482.1	122.43	0.730643
Acart01G0483.1	198.83	0.233829
Acart01G0486.1	214.37	0.546125
Acart01G0490.1	106.41	0.640215
Acart01G0494.1	83.92	0.10453
Acart01G0497.1	53.56	16.146569
Acart01G0498.1	152.585	0.105723
Acart01G0499.1	226.71	0.046902
Acart01G0502.1	78.13	0.447519
Acart01G0504.1	89.62	1.534811
Acart01G0507.1	196.955	0.025782
Acart01G0511.1	169.61	0.532035
Acart01G0513.1	152.75	0.069857
Acart01G0515.1	74.71	0.288419
Acart01G0515.t1	43.94	1.693516
Acart01G0516.1	50.025	8.474366
Acart01G0517.1	187.005	0.051054
Acart01G0518.1	130.25	0.132598
Acart01G0520.1	150.84	0.068725
Acart01G0521.1	66.885	0.367557
Acart01G0524.1	166.28	0.01242
Acart01G0528.1	68.89	0.590421
Acart01G0529.1	46.69	30.995742
Acart01G0530.1	128.17	0.030068
Acart01G0531.1	103.45	0
Acart01G0534.1	215.535	0.118362
Acart01G0534.t1	76.17	82.553993
Acart01G0537.1	39.395	1.69505
Acart01G0538.1	60.38	2.772224
Acart01G0538.t1	59.055	3.883554
Acart01G0538.t2	58.32	0.346212
Acart01G0538.t3	69.5	2.414662
Acart01G0538.t4	52.77	0.358613
Acart01G0538.t6	38.9	0.831519
Acart01G0540.1	47.335	1.797758
Acart01G0540.t1	53.77	0.566115
Acart01G0540.t2	52.99	0.325468
Acart01G0540.t3	54.83	0.061025
Acart01G0540.t4	36.03	307.993272
Acart01G0542.1	46.92	0.79044
Acart01G0542.t1	33.45	8.950241
Acart01G0543.1	172.185	0.143206
Acart01G0545.1	201.87	0.009637
Acart01G0546.1	58.255	0.054108
Acart01G0548.1	109.74	0.052469
Acart01G0549.1	45.19	0.26376
Acart01G0553.1	67.42	0
Acart01G0553.t1	80.485	22.789903
Acart01G0555.1	62.64	0
Acart01G0556.1	223.74	0.101359
Acart01G0559.1	232.03	0.015051
Acart01G0560.1	177.54	0.018627
Acart01G0561.1	139.555	0.007962
Acart01G0563.1	189.11	0.017334
Acart01G0566.1	131.48	0.303895
Acart01G0568.1	174.33	0.00388
Acart01G0570.1	34.235	0.029619
Acart01G0570.t1	62.91	0.039744
Acart01G0571.t1	45.735	65.118143
Acart01G0575.1	83.4	1.732742
Acart01G0576.t1	57.115	66.38312
Acart01G0579.t1	138.71	12.564279
Acart01G0588.1	52.14	8.628094
Acart01G0591.1	135.53	0.047146
Acart01G0592.1	156.03	0.300051
Acart01G0593.1	35.25	2.36607
Acart01G0594.1	299.41	0
Acart01G0595.1	74.17	0.594602
Acart01G0596.1	189.81	0.036579
Acart01G0599.1	130.56	0.034759
Acart01G0600.1	165.58	0.01945
Acart01G0601.1	102.605	0.131727
Acart01G0603.1	107.8	0.481996
Acart01G0605.1	190.13	0.014861
Acart01G0610.1	174.32	0.031503
Acart01G0611.1	115.61	0.444117
Acart01G0615.1	128.165	0.010925
Acart01G0620.t1	68.56	1.742179
Acart01G0621.1	83.13	4.891843
Acart01G0626.1	60.495	0.135812
Acart01G0627.1	154.575	0.020043
Acart01G0628.1	44.23	26.15423
Acart01G0630.1	149.62	0.236147
Acart01G0636.1	65.89	0.211234
Acart01G0638.1	181.25	0.091505
Acart01G0639.1	80.135	3.007382
Acart01G0643.1	74.76	0.291177
Acart01G0644.1	9.17	0.089644
Acart01G0646.1	117.73	0.070698
Acart01G0647.t1	42.815	36.008777
Acart01G0650.1	82.15	0.056828
Acart01G0651.1	67.86	0
Acart01G0652.1	165.815	0.242939
Acart01G0653.1	88.115	0.643242
Acart01G0654.1	106.96	0.547966
Acart01G0655.1	226.3	0.012436
Acart01G0655.t1	80.75	3.821714
Acart01G0655.t2	101.8	37.644269
Acart01G0657.1	156.41	0.099254
Acart01G0658.1	66.08	0.004336
Acart01G0660.1	102.205	0.153326
Acart01G0664.1	178.445	0.264543
Acart01G0672.1	181.66	0.019924
Acart01G0677.1	174.33	0.030117
Acart01G0679.1	132.695	0.143926
Acart01G0680.1	201.34	0.009293
Acart01G0684.1	81.64	0.08398
Acart01G0687.1	183.8	0.207072
Acart01G0689.1	266.645	0.072035
Acart01G0690.1	173.435	0.035891
Acart01G0693.1	189.68	0.062948
Acart01G0694.1	190.73	0.245945
Acart01G0695.1	229.92	0.016888
Acart01G0697.1	104.93	0.026918
Acart01G0700.t1	52.12	259.371159
Acart01G0701.1	109.42	0.024007
Acart01G0704.1	151.495	0.214232
Acart01G0704.t1	130.56	0.025124
Acart01G0705.1	150.11	0.015327
Acart01G0706.1	178.3	0.033106
Acart01G0709.1	193.62	0.011016
Acart01G0710.1	204.4	0.014985
Acart01G0713.1	89.78	0.059321
Acart01G0714.t1	96.16	1.052977
Acart01G0714.t2	71.87	1.975256
Acart01G0715.1	122.95	0
Acart01G0715.t1	83.1	2.641617
Acart01G0721.1	132.23	0.067338
Acart01G0725.1	142.9	0.073489
Acart01G0727.1	308.92	0
Acart01G0729.1	93.675	1.117782
Acart01G0731.1	203.895	0.050281
Acart01G0735.1	145.31	0.0777
Acart01G0736.1	108.77	0.166454
Acart01G0737.1	139.555	0.232821
Acart01G0739.1	143.15	0.289542
Acart01G0740.1	140.61	0.117865
Acart01G0741.1	66.42	0.02464
Acart01G0741.t2	60.92	3.95266
Acart01G0743.1	107.97	0.226818
Acart01G0745.1	127.58	0.71603
Acart01G0746.1	143.83	0.205113
Acart01G0749.1	165.4	0.013985
Acart01G0752.1	48.205	0.841051
Acart01G0752.t1	62.24	0.099276
Acart01G0754.t1	105.5	57.896913
Acart01G0755.1	133.19	0.124701
Acart01G0760.1	154.1	0.201983
Acart01G0764.1	143	0.15605
Acart01G0766.1	81.77	0.02131
Acart01G0768.1	131.47	0.501492
Acart01G0769.1	170.58	0.412195
Acart01G0770.1	182.155	0.031806
Acart01G0772.1	106.16	0.428062
Acart01G0776.1	132.16	0.034615
Acart01G0778.t1	78.185	0.478518
Acart01G0780.t1	82.54	1.544962
Acart01G0781.1	55.3	7.031445
Acart01G0788.1	109.37	0.047895
Acart01G0790.t1	48.425	4.903344
Acart01G0790.t2	90.455	0.956557
Acart01G0792.1	79.84	0.14498
Acart01G0793.1	84.33	2.286796
Acart01G0794.1	55.02	7.201099
Acart01G0797.1	118.16	0.141788
Acart01G0798.1	129.415	5.260403
Acart01G0799.t1	95.965	61.466726
Acart01G0800.1	117.83	0.21406
Acart01G0801.1	140.54	0.039901
Acart01G0804.1	77.08	0
Acart01G0808.1	187.06	0.018903
Acart01G0809.1	126.03	0.044822
Acart01G0811.t1	55.54	25.340172
Acart01G0813.1	106.64	0.370115
Acart01G0822.1	171.22	0.060809
Acart01G0824.1	66.475	40.569328
Acart01G0826.1	98.825	0.101565
Acart01G0827.1	159.78	0.159949
Acart01G0831.1	198.02	0.29527
Acart01G0833.1	54.58	0.296156
Acart01G0838.1	184.57	0.022107
Acart01G0839.1	63.925	9.742707
Acart01G0840.1	124.44	0.018634
Acart01G0843.1	162.46	0.102858
Acart01G0844.1	157.19	0.30797
Acart01G0846.1	74.56	0.071247
Acart01G0847.t1	59.58	25.134789
Acart01G0855.1	64.28	0.023135
Acart01G0856.1	97.135	1.193384
Acart01G0856.t1	132.07	0.115025
Acart01G0862.1	113.21	0.105301
Acart01G0863.1	150.12	0.050248
Acart01G0864.1	66.45	1.311981
Acart01G0865.t1	170.7	32.089401
Acart01G0866.1	157.49	0.021127
Acart01G0870.1	103.245	0.175176
Acart01G0871.1	166.89	0.030161
Acart01G0874.1	171.17	0.087909
Acart01G0874.t1	66.21	414.601989
Acart01G0878.1	78.9	0.017048
Acart01G0880.1	149.84	0.129745
Acart01G0881.t1	127.46	1.657478
Acart01G0885.1	64.635	1.225637
Acart01G0886.1	68.625	2.289864
Acart01G0887.t1	86.865	86.908486
Acart01G0887.t2	90.265	38.082613
Acart01G0888.1	84.86	0.024452
Acart01G0888.t1	55.78	2.32226
Acart01G0888.t2	48.26	1.287245
Acart01G0893.1	177.31	0.005093
Acart01G0894.1	52.875	37.447914
Acart01G0896.1	198.22	0.040694
Acart01G0900.1	101.89	0.110767
Acart01G0901.1	124.685	0.110061
Acart01G0904.1	167.54	0.018021
Acart01G0909.1	199.28	0.053837
Acart01G0919.1	154.81	0.018473
Acart01G0922.t1	98.645	0.701586
Acart01G0924.1	238.185	0.074248
Acart01G0930.1	162.055	0.034652
Acart01G0931.1	230.99	0.046345
Acart01G0932.1	50.935	1.503991
Acart01G0934.1	146.595	0.093294
Acart01G0935.1	175.2	0.020648
Acart01G0944.1	69.41	1.281247
Acart01G0946.1	279.745	0.020439
Acart01G0947.1	205.62	0.058057
Acart01G0951.1	196.3	0.055292
Acart01G0953.t1	40.09	35.577248
Acart01G0959.1	248.6	0
Acart01G0963.1	208.825	0.009284
Acart01G0967.1	184.045	0.014743
Acart01G0970.t1	158.5	0.267953
Acart01G0973.1	74.485	0.049467
Acart01G0974.1	56.53	0.084637
Acart01G0976.1	194.19	0.016329
Acart01G0978.1	192.28	0.006138
Acart01G0982.1	214.49	0.009351
Acart01G0988.1	106.22	0.241902
Acart01G0989.1	114.47	0.158531
Acart01G0990.1	67.61	5.655271
Acart01G0991.1	80.97	2.159595
Acart01G0998.1	173.895	0.027097
Acart01G0999.1	67.29	0
Acart01G1001.t1	40.425	0.629477
Acart01G1002.1	80.025	0.078697
Acart01G1002.t1	97	24.420565
Acart01G1002.t2	53.41	240.210109
Acart01G1005.1	182.21	0.051646
Acart01G1006.1	187	0.013881
Acart01G1007.1	136.82	0.048959
Acart01G1012.1	82.9	0.798877
Acart01G1014.1	53.255	0.153026
Acart01G1018.1	157.69	0.008271
Acart01G1024.1	171.325	0.107382
Acart01G1025.1	66.78	0.82017
Acart01G1027.1	164.29	0.057861
Acart01G1028.1	66.755	1.754478
Acart01G1029.1	189.83	0.152653
Acart01G1036.1	186.61	0.035711
Acart01G1037.1	159.885	0.062982
Acart01G1038.1	163.87	0.086742
Acart01G1041.1	177.74	0.048922
Acart01G1044.1	66.3	0.011614
Acart01G1047.1	133.54	0
Acart01G1052.1	195.69	0.003425
Acart01G1057.1	166.57	0.09437
Acart01G1061.1	65.34	0.244348
Acart01G1067.1	258.04	0.021255
Acart01G1070.1	33.19	1.238248
Acart01G1074.1	147.305	0.158531
Acart01G1075.1	77.86	8.96949
Acart01G1077.1	123.295	0.089259
Acart01G1079.t1	51.51	0.882777
Acart01G1080.1	107.68	0.275838
Acart01G1083.1	98.88	0.285777
Acart01G1089.1	81.39	0.139952
Acart01G1100.t1	49.29	115.115383
Acart01G1101.1	52.71	0.135143
Acart01G1102.1	151.71	0.025154
Acart01G1103.1	121.45	0.46432
Acart01G1104.1	56.455	0.094875
Acart01G1105.1	208.79	0.019209
Acart01G1106.1	227.1	0.044245
Acart01G1108.1	186.11	0.015654
Acart01G1109.t1	34.48	197.010723
Acart01G1113.1	114.46	0.068849
Acart01G1114.1	119.46	0.301423
Acart01G1116.1	67.94	0.840277
Acart01G1120.t1	89.67	63.841528
Acart01G1120.t2	86.72	0.960528
Acart01G1122.1	149.14	0.114412
Acart01G1124.1	160.76	0.054728
Acart01G1125.1	165.06	0.092866
Acart01G1126.1	56.63	2.969681
Acart01G1127.1	54.9	6.838134
Acart01G1128.1	86.07	0.051145
Acart01G1130.1	73.08	0.20277
Acart01G1132.1	199.35	0.048868
Acart01G1134.1	150.21	0
Acart01G1136.1	126.46	0.538246
Acart01G1137.1	63.46	1.505401
Acart01G1138.1	167.185	0.014873
Acart01G1141.1	187.17	0
Acart01G1142.1	190.68	0.019835
Acart01G1143.1	174.12	0.037173
Acart01G1145.1	248.34	0.01671
Acart01G1150.1	64.83	0.599631
Acart01G1150.t1	109.56	39.015058
Acart01G1152.1	45.69	0.045094
Acart01G1153.1	91.275	0.083171
Acart01G1153.t1	52.7	190.356953
Acart01G1156.1	30.17	0.19158
Acart01G1157.1	79.89	4.586141
Acart01G1159.t1	47.7	3.496892
Acart01G1161.1	129.62	0.033913
Acart01G1164.1	221.52	0
Acart01G1167.1	135.21	0.040543
Acart01G1168.1	75.97	0.814778
Acart01G1169.1	225.55	0.050842
Acart01G1173.1	108.36	1.16113
Acart01G1174.1	145.19	0
Acart01G1185.1	103.56	0.225456
Acart01G1186.1	125.52	0.190097
Acart01G1188.1	183.9	0.020473
Acart01G1189.1	96.62	0.936472
Acart01G1195.1	71.295	0.537059
Acart01G1199.1	57.835	0.065791
Acart01G1203.1	117.32	0.056532
Acart01G1208.1	137.14	0.024627
Acart01G1209.1	72.61	0.305694
Acart01G1210.1	101.59	0.795589
Acart01G1212.1	90.29	0.470549
Acart01G1214.1	145.48	0.022387
Acart01G1215.t1	55.62	279.617818
Acart01G1220.1	108.395	0.049327
Acart01G1221.1	185.23	0.022796
Acart01G1222.t1	108.14	0.214511
Acart01G1225.1	177.11	0.00524
Acart01G1226.1	169.81	0.136391
Acart01G1227.t1	52.06	17.630919
Acart01G1227.t2	74.22	0.392765
Acart01G1228.1	78.73	1.526513
Acart01G1229.1	65.93	0.028274
Acart01G1231.1	86.94	0.036072
Acart01G1232.1	77.42	3.128799
Acart01G1233.1	180.53	0.078231
Acart01G1234.1	62.83	0.241919
Acart01G1240.1	135.9	0.050425
Acart01G1241.1	105.73	0.024307
Acart01G1242.1	58.47	50.467789
Acart01G1243.1	92.55	0.519472
Acart01G1244.1	74.15	0.946222
Acart01G1245.1	83.27	1.14983
Acart01G1246.1	215.47	0.016988
Acart01G1247.1	187.245	0.181273
Acart01G1250.1	60.64	0
Acart01G1253.1	66.78	0.861108
Acart01G1254.1	157.57	0.020726
Acart01G1257.1	60.55	0.93412
Acart01G1261.1	114.88	0.007923
Acart01G1262.1	220.2	0.048503
Acart01G1264.1	145.485	0.083502
Acart01G1265.1	172.165	0.022499
Acart01G1266.1	107.405	0.105687
Acart01G1268.1	125.1	0.00447
Acart01G1269.1	140.925	0.226155
Acart01G1270.1	158.98	0.18623
Acart01G1273.1	162.9	0.645353
Acart01G1275.1	121.24	0.81832
Acart01G1276.1	237.71	0.014769
Acart01G1277.1	220.68	0.044963
Acart01G1282.1	80.35	0.544752
Acart01G1283.1	44.91	0.424869
Acart01G1288.t1	45.69	1.025426
Acart01G1292.1	158.35	0.010921
Acart01G1295.1	177.09	0.003821
Acart01G1296.1	190.205	0.219538
Acart01G1296.t1	62.59	383.033558
Acart01G1296.t2	41.02	2.386364
Acart01G1297.1	62.22	0.057403
Acart01G1299.1	132.635	0.027434
Acart01G1300.1	129.805	0.120451
Acart01G1302.1	4	0.009007
Acart01G1305.1	117.215	0.636172
Acart01G1306.1	68.19	1.744359
Acart01G1307.1	76.89	0.017865
Acart01G1309.1	86.05	1.197603
Acart01G1311.1	77.355	0.14214
Acart01G1314.1	49.5	0.084585
Acart01G1315.t1	95.945	2.316569
Acart01G1317.1	60.07	1.355644
Acart01G1319.1	107.37	0.289111
Acart01G1320.1	135.54	0.100463
Acart01G1322.1	109.58	0.398409
Acart01G1323.1	121.97	0.273716
Acart01G1324.1	60.345	0.720541
Acart01G1325.t1	95.52	0.208384
Acart01G1327.1	133.245	0.07821
Acart01G1329.1	178.55	0.062865
Acart01G1330.1	124.185	0.197073
Acart01G1333.1	62.56	2.964813
Acart01G1334.1	76.125	14.784084
Acart01G1334.t1	67.34	18.053236
Acart01G1334.t2	68.17	108.491278
Acart01G1334.t3	100.555	0.570542
Acart01G1335.1	99.02	0.265196
Acart01G1335.t1	59.005	3.720521
Acart01G1337.1	94.175	0.220317
Acart01G1339.1	43.14	1.017556
Acart01G1341.1	70.33	2.858571
Acart01G1344.1	118.71	0.522426
Acart01G1346.1	50.55	0.0791
Acart01G1346.t1	48.025	23.947705
Acart01G1348.1	57.06	0.028246
Acart01G1349.1	84.285	1.012592
Acart01G1350.1	60.26	6.981295
Acart01G1351.1	27.25	0.020177
Acart01G1353.1	115.09	0.144248
Acart01G1354.1	174.18	0.051999
Acart01G1357.1	63.24	1.087374
Acart01G1358.1	82.865	0.122012
Acart01G1358.t1	109.58	28.378712
Acart01G1362.1	34.29	0.007089
Acart01G1363.1	90.05	0.48556
Acart01G1365.1	75.295	6.034457
Acart01G1366.1	84.045	0.658419
Acart01G1369.1	96.73	3.163869
Acart01G1376.1	70.76	0.617472
Acart01G1377.1	115.71	0.119671
Acart01G1378.1	182.4	0.410967
Acart01G1379.1	96.33	0.087144
Acart01G1390.1	117.16	0.185877
Acart01G1395.1	182.71	0.025849
Acart01G1398.1	83.83	0.057848
Acart01G1400.1	72.09	2.994308
Acart01G1409.1	59.27	0.093497
Acart01G1410.1	137.03	0.357271
Acart01G1411.1	44.265	0.030004
Acart01G1413.1	156.85	0.088613
Acart01G1414.1	122.34	0.032988
Acart01G1415.1	127.455	0.404296
Acart01G1416.1	105.27	0.015399
Acart01G1417.1	250.16	0.014235
Acart01G1421.1	161.43	0.027282
Acart01G1434.1	216.01	0.005747
Acart01G1437.1	105.335	0.155409
Acart01G1439.1	106.885	0.329501
Acart01G1441.1	125.64	1.301873
Acart01G1442.1	167.98	0.094776
Acart01G1442.t2	87.575	260.003649
Acart01G1443.1	71.765	0.459107
Acart01G1444.1	123.85	0.097974
Acart01G1446.1	56.4	0.135982
Acart01G1447.1	110.53	1.113825
Acart01G1450.1	28.87	0.189648
Acart01G1451.1	51.07	0.020906
Acart01G1452.1	191.045	0.059607
Acart01G1454.1	84.845	0.857677
Acart01G1456.1	100.4	0.081759
Acart01G1460.1	53.22	3.373597
Acart01G1461.1	53.43	35.070348
Acart01G1462.1	127.64	0.038378
Acart01G1463.1	105.715	0.502924
Acart01G1465.1	136.305	0.211434
Acart01G1466.1	109.08	0.008368
Acart01G1467.1	69.4	0.817686
Acart01G1469.1	87.47	1.260278
Acart01G1470.1	55.11	0.694203
Acart01G1473.1	80.74	1.176461
Acart01G1474.1	153.42	0.131605
Acart01G1476.1	67.97	0.182223
Acart01G1477.1	157.21	0.054362
Acart01G1481.1	66.265	2.188739
Acart01G1481.t1	32.31	85.701981
Acart01G1482.1	30.23	0.046044
Acart01G1485.1	174	0.033637
Acart01G1486.1	45.59	0.349075
Acart01G1486.t1	47	2.002632
Acart01G1488.1	81	0.270407
Acart01G1489.1	88.03	0.360508
Acart01G1491.t1	33.445	21.20786
Acart01G1497.1	110.67	0.311318
Acart01G1498.1	179.81	0.022925
Acart01G1499.1	255.9	0.008791
Acart01G1500.1	109.8	0.09571
Acart01G1501.1	95.38	0.35126
Acart01G1502.1	160.05	0.056683
Acart01G1506.1	69.36	0.468305
Acart01G1507.1	73.105	2.779201
Acart01G1508.1	58.525	9.575827
Acart01G1510.1	82.45	0.39013
Acart01G1513.1	80.545	0.872572
Acart01G1513.t1	51	3.791944
Acart01G1514.1	83.63	1.77996
Acart01G1517.1	79.055	5.966919
Acart01G1521.1	47.575	1.632043
Acart01G1522.1	92.03	0.357519
Acart01G1523.1	67.07	0.440202
Acart01G1524.1	68.63	0
Acart01G1525.1	52.48	1.041083
Acart01G1528.1	81.81	0.579782
Acart01G1530.1	255.68	0.0071
Acart01G1533.1	148.03	0.10687
Acart01G1534.1	210.605	0.121731
Acart01G1534.t1	22	83.305176
Acart01G1534.t2	33.07	323.193802
Acart01G1534.t3	24.255	1683.615658
Acart01G1534.t4	23.97	143.424088
Acart01G1534.t5	24.18	103.667628
Acart01G1534.t6	24.165	183.519081
Acart01G1536.1	202.575	0.116113
Acart01G1536.t1	82.41	17.369579
Acart01G1539.1	93.79	0.082397
Acart01G1540.1	73.25	0.233831
Acart01G1543.1	99.27	0.539619
Acart01G1544.1	78.255	0.588318
Acart01G1544.t1	65.58	90.408608
Acart01G1547.t1	52.89	1.965046
Acart01G1548.1	91.55	0.912588
Acart01G1549.1	62.15	1.062785
Acart01G1550.1	46.84	6.396189
Acart01G1551.1	92.815	0.482717
Acart01G1552.1	145.94	0
Acart01G1553.1	87.67	0.155711
Acart01G1554.1	125.03	0.288473
Acart01G1556.1	75.28	1.683457
Acart01G1556.t1	53.545	0.630381
Acart01G1557.1	62.76	0.159254
Acart01G1558.t1	50.62	7.411474
Acart01G1560.1	69.88	0.02878
Acart01G1562.1	86.44	0.843356
Acart01G1563.1	73.545	1.012568
Acart01G1567.1	102.93	0.486078
Acart01G1569.1	84.07	0.114565
Acart01G1570.1	246.59	0.118352
Acart01G1573.1	190.245	0.038006
Acart01G1574.1	76.195	0.175983
Acart01G1575.t1	118.77	0.25226
Acart01G1576.1	106.905	0.352973
Acart01G1582.1	67.11	1.074243
Acart01G1591.1	103	0.04895
Acart01G1596.1	82.005	0.285624
Acart01G1601.1	47.175	0.190377
Acart01G1603.1	124.535	0.083746
Acart01G1604.1	164.14	0.107558
Acart01G1607.1	116.675	0.058104
Acart01G1608.1	58.92	1.969083
Acart01G1610.1	45.69	0.117275
Acart01G1613.1	38.21	0.061556
Acart01G1614.1	45.88	34.539754
Acart01G1616.1	44.87	0.305669
Acart01G1618.1	157.93	0.772481
Acart01G1620.1	141.5	0.009041
Acart01G1622.1	127.655	0.181767
Acart01G1623.1	80.64	0.508424
Acart01G1624.1	55.45	0.275879
Acart01G1625.1	50.71	0.494301
Acart01G1626.1	90.84	0.115404
Acart01G1630.1	145.5	0.046285
Acart01G1633.t1	39	340.998424
Acart01G1635.t1	136.42	69.153504
Acart01G1640.1	154.61	0.025719
Acart01G1640.t1	88.07	52.501728
Acart01G1641.1	96.17	0.019255
Acart01G1642.t1	78.655	0.260112
Acart01G1643.1	101.78	2.223644
Acart01G1645.1	80.67	0.015293
Acart01G1646.1	63.335	8.955865
Acart01G1647.1	99.42	0.835877
Acart01G1651.1	68.9	0.075971
Acart01G1652.t1	74.67	81.687773
Acart01G1656.1	93.335	0.087321
Acart01G1658.1	227.12	0.337523
Acart01G1662.1	66.17	0.16981
Acart01G1663.1	91.405	0.434185
Acart01G1663.t1	94.61	0.349994
Acart01G1664.1	62.37	16.549845
Acart01G1665.1	28.7	0.047454
Acart01G1665.t1	63.3	173.632637
Acart01G1666.1	171.795	0.029069
Acart01G1667.1	133.765	1.517806
Acart01G1671.1	136.76	0.484532
Acart01G1672.t1	31.81	0.871689
Acart01G1673.1	84.26	0.161708
Acart01G1674.1	149.69	0.229918
Acart01G1678.t1	50.59	0.687889
Acart01G1679.1	76.31	0.683969
Acart01G1683.1	106.56	0.064218
Acart01G1684.1	76.57	0.795589
Acart01G1685.1	151.2	0.306384
Acart01G1688.1	41.3	17.967809
Acart01G1691.1	81.8	0.231399
Acart01G1693.1	121.8	0.104569
Acart01G1698.1	97.385	0.552564
Acart01G1699.1	142.03	0.054245
Acart01G1701.1	247.505	0.097023
Acart01G1702.1	56.47	4.532783
Acart01G1705.1	93.97	0.637512
Acart01G1706.1	84.55	1.861999
Acart01G1710.t1	132.21	0.132375
Acart01G1711.1	125.41	0.006275
Acart01G1712.1	149.93	0.394187
Acart01G1713.1	79.8	1.040083
Acart01G1717.1	61.57	1.778649
Acart01G1718.1	93.37	0.110328
Acart01G1722.1	154.46	0.72003
Acart01G1725.1	79.645	8.199082
Acart01G1728.1	100.41	0.386463
Acart01G1729.1	80.08	0.375194
Acart01G1730.1	198	0.002039
Acart01G1732.1	103.835	0.887641
Acart01G1733.t1	73.755	58.095163
Acart01G1734.1	79.14	11.053547
Acart01G1737.1	183.89	0.053039
Acart01G1738.1	105.13	0.143493
Acart01G1739.1	51.68	0.120341
Acart01G1741.t1	69.01	63.590967
Acart01G1745.1	90.16	0.251436
Acart01G1747.1	109.22	0.097259
Acart01G1747.t1	54.335	0.208027
Acart01G1747.t2	109.685	5.250885
Acart01G1747.t5	72.88	0.049381
Acart01G1748.1	48.41	0.199977
Acart01G1749.1	76.71	0.096471
Acart01G1750.1	100.71	0.449883
Acart01G1752.1	66.65	0.177896
Acart01G1753.1	75.72	0.602869
Acart01G1755.1	157.76	0.113815
Acart01G1756.1	39.03	0.043572
Acart01G1756.t1	71.64	62.822552
Acart01G1757.1	71.64	0.050976
Acart01G1759.1	58.435	2.109811
Acart01G1760.1	43.585	1.926611
Acart01G1762.1	189.93	0.024082
Acart01G1763.t1	98.705	30.721077
Acart01G1764.1	88.1	0.236641
Acart01G1765.1	77.7	0.72755
Acart01G1766.1	78.83	0.024404
Acart01G1768.1	89.27	0.041359
Acart01G1771.1	96.79	0.201983
Acart01G1774.t1	30.765	1.694015
Acart01G1774.t3	46.87	2.154421
Acart01G1774.t4	65.64	58.536321
Acart01G1775.1	89	0.040639
Acart01G1778.1	92.28	0.031074
Acart01G1780.1	83.48	0.394824
Acart01G1780.t1	51.24	296.223094
Acart01G1781.1	21.22	0.048021
Acart01G1782.1	83.79	0.829473
Acart01G1782.t2	51.17	366.302374
Acart01G1784.1	63.7	0.667531
Acart01G1789.1	43.61	7.371777
Acart01G1799.1	158.69	0.020967
Acart01G1803.1	47.44	4.425892
Acart01G1804.1	150.2	0.196712
Acart01G1805.1	123.73	0.667203
Acart01G1806.1	236.385	0.277173
Acart01G1809.1	60.16	0.895279
Acart01G1814.t2	63.09	1.16028
Acart01G1816.1	38.6	0.045362
Acart01G1819.1	84.24	1.395373
Acart01G1821.1	60.41	0.29165
Acart01G1827.1	138.42	0.069839
Acart01G1834.1	51.07	2.321336
Acart01G1836.1	118.55	0.214943
Acart01G1838.1	193.615	0.194738
Acart02G0001.1	92.7	3.242401
Acart02G0002.1	52.62	13.665989
Acart02G0003.1	76.065	3.608946
Acart02G0008.1	76.685	0.572824
Acart02G0009.1	58.45	10.124728
Acart02G0010.1	137.72	1.242093
Acart02G0012.1	137.79	0
Acart02G0013.1	173.97	0.227355
Acart02G0015.1	207.47	0.116903
Acart02G0017.t1	65.96	5.045602
Acart02G0020.1	45.64	3.699637
Acart02G0022.1	134.66	0.12591
Acart02G0025.1	76.41	0.472248
Acart02G0029.1	265.1	0.044369
Acart02G0030.1	179.32	0.043069
Acart02G0034.1	82.54	0.091725
Acart02G0035.1	154.48	0.011197
Acart02G0036.1	136.555	0.310607
Acart02G0037.t1	83.13	52.93286
Acart02G0038.1	66.07	0.109285
Acart02G0040.1	70.96	0.143206
Acart02G0042.1	133.99	0.110207
Acart02G0043.1	66.37	3.020753
Acart02G0045.1	70.04	0.014306
Acart02G0046.1	84.575	0.534351
Acart02G0047.t1	130.8	2.737763
Acart02G0051.1	46	0.071291
Acart02G0053.1	124.27	0.217995
Acart02G0054.1	61.04	2.566236
Acart02G0055.1	62.065	1.102708
Acart02G0056.1	75.88	0.103597
Acart02G0057.1	146.02	0.093906
Acart02G0059.1	72.86	0.358015
Acart02G0062.1	44	2.729944
Acart02G0065.1	100.105	1.453007
Acart02G0066.1	49.8	0.013217
Acart02G0067.1	138.635	0.562972
Acart02G0069.1	49.38	1.334323
Acart02G0070.1	71.32	1.965889
Acart02G0072.1	44.055	0.956342
Acart02G0073.1	183.78	0.018807
Acart02G0074.1	205.04	0.304231
Acart02G0075.1	61.83	2.752428
Acart02G0077.1	145.61	0.086116
Acart02G0079.1	72.925	0.32209
Acart02G0081.1	120.86	0.122398
Acart02G0083.1	93.19	0.124374
Acart02G0084.1	254.18	0.02819
Acart02G0085.1	80.425	0
Acart02G0085.t1	53.105	14.0462
Acart02G0086.1	232.78	0.043037
Acart02G0089.1	93.23	0.536018
Acart02G0089.t1	72.65	0.016423
Acart02G0092.t1	72.655	387.448161
Acart02G0092.t2	56.66	83.91773
Acart02G0098.1	86.105	0.184881
Acart02G0099.1	103.125	0.229892
Acart02G0100.1	135	0.063809
Acart02G0103.1	64.955	6.642678
Acart02G0104.1	31.795	0
Acart02G0106.1	29.31	0.035891
Acart02G0107.1	73.165	0
Acart02G0109.1	182.57	0.096864
Acart02G0113.1	107.355	0.114108
Acart02G0114.1	88.87	0.161235
Acart02G0116.1	30.45	0.950746
Acart02G0120.1	109.7	0.27374
Acart02G0121.1	48.26	6.654475
Acart02G0123.1	63.97	0.01548
Acart02G0124.1	75.5	3.19815
Acart02G0125.1	33.52	2.08282
Acart02G0126.1	68.675	3.454005
Acart02G0131.1	82.91	1.498156
Acart02G0133.1	68.775	0.02631
Acart02G0133.t1	49.88	3.611054
Acart02G0133.t2	116.64	148.565742
Acart02G0135.t1	111.18	48.650465
Acart02G0136.1	56	1.061955
Acart02G0140.1	71.5	0.013102
Acart02G0140.t1	84.405	0.395796
Acart02G0142.1	52.34	0.041973
Acart02G0143.1	96.93	0.916641
Acart02G0145.1	56.43	4.692283
Acart02G0146.1	76.935	2.306127
Acart02G0147.1	199.885	0.038783
Acart02G0148.1	266.79	0.04167
Acart02G0149.1	171.025	0.038554
Acart02G0151.1	52.81	0.061594
Acart02G0154.1	129.94	0.016828
Acart02G0155.1	84.11	1.091821
Acart02G0155.t1	103.735	18.543242
Acart02G0155.t2	56.565	37.933993
Acart02G0156.1	83.025	2.671034
Acart02G0163.t1	68.855	16.248705
Acart02G0164.1	160.08	0.033304
Acart02G0165.1	89.305	0.023361
Acart02G0166.1	81.62	0.601295
Acart02G0167.1	73.17	1.925267
Acart02G0170.1	64.26	0.696769
Acart02G0173.1	117.89	0.040799
Acart02G0174.1	180.275	0.057237
Acart02G0176.1	273.71	0.007144
Acart02G0178.1	50.585	0.084288
Acart02G0181.1	76.98	0.171425
Acart02G0182.1	132.8	0.709807
Acart02G0184.1	97.485	0.987628
Acart02G0185.1	157.355	0.255399
Acart02G0187.t1	92.24	17.938441
Acart02G0191.1	148.63	0.237074
Acart02G0194.1	98	0.178117
Acart02G0201.t1	97.59	171.793052
Acart02G0202.1	207.515	0.166243
Acart02G0203.1	154.18	0.041209
Acart02G0204.1	127.27	1.67524
Acart02G0206.1	129.93	1.010866
Acart02G0207.1	80.48	1.015764
Acart02G0213.1	31.44	0.085924
Acart02G0214.1	78.84	0.141756
Acart02G0215.1	55.47	1.460588
Acart02G0217.1	101.445	0.120722
Acart02G0221.1	117.41	1.141212
Acart02G0222.1	61.87	5.2807
Acart02G0226.1	202.51	0.059856
Acart02G0227.1	59.495	0.127214
Acart02G0228.1	64.34	1.939737
Acart02G0229.1	161.81	0.013223
Acart02G0233.1	147.2	0.161723
Acart02G0234.1	144.48	0.661766
Acart02G0236.1	188.94	0.283764
Acart02G0237.1	42.26	5.848067
Acart02G0238.1	148.27	0.198657
Acart02G0241.1	69.035	0.308919
Acart02G0241.t1	47.475	131.19958
Acart02G0241.t2	134.24	15.852017
Acart02G0243.1	140.465	0.063931
Acart02G0247.1	62.32	0.149432
Acart02G0247.t1	60.205	22.888566
Acart02G0250.1	115.03	0.148199
Acart02G0250.t1	79.62	0.246648
Acart02G0251.1	33.03	0.029376
Acart02G0252.1	57.21	6.121786
Acart02G0253.1	71.07	0.515284
Acart02G0254.1	147.18	0.091733
Acart02G0256.1	129.96	0.066429
Acart02G0257.1	86.995	2.715018
Acart02G0258.1	45.42	46.385575
Acart02G0262.1	181.62	0.008077
Acart02G0268.1	57.19	0.020029
Acart02G0271.1	151.39	0.084041
Acart02G0273.1	68.35	0.798547
Acart02G0274.1	114.31	0.446512
Acart02G0276.1	61.83	4.842251
Acart02G0278.1	131.475	2.098736
Acart02G0280.1	114	0.056218
Acart02G0281.1	162.63	0.502477
Acart02G0282.1	208.93	0.036626
Acart02G0283.1	38.16	0.024048
Acart02G0287.1	98.81	0.01906
Acart02G0288.t1	80.19	39.546635
Acart02G0292.1	80.715	0.914887
Acart02G0293.1	85.64	5.69026
Acart02G0294.1	60.485	11.901584
Acart02G0295.1	88.375	3.600455
Acart02G0296.1	58.85	10.867185
Acart02G0297.1	68.78	4.086777
Acart02G0298.1	97.57	0.581876
Acart02G0299.1	54.935	7.658262
Acart02G0300.1	47.61	12.327018
Acart02G0301.1	65.975	9.757668
Acart02G0302.1	57.33	16.198029
Acart02G0303.1	56.54	7.100384
Acart02G0304.1	69.43	4.701482
Acart02G0305.1	69.14	3.534055
Acart02G0309.1	118.53	0.055361
Acart02G0313.1	116.005	0.599816
Acart02G0316.1	113.64	0.186383
Acart02G0318.1	178.71	0.275396
Acart02G0321.1	153.78	0.007947
Acart02G0322.1	103.77	0.025849
Acart02G0323.1	67.675	0.32814
Acart02G0324.1	64.15	1.037566
Acart02G0325.1	209.91	0.107351
Acart02G0326.1	149.505	0.033051
Acart02G0328.1	49.005	0.313753
Acart02G0329.1	161	0.157271
Acart02G0330.1	107.69	0.473609
Acart02G0331.1	110.64	1.55018
Acart02G0333.1	250.545	0.029673
Acart02G0334.1	118.16	0.286412
Acart02G0337.1	66.87	3.041221
Acart02G0338.1	182.455	0.090392
Acart02G0340.1	79.78	0.074651
Acart02G0342.1	118.665	0.080973
Acart02G0348.1	132.5	0.005223
Acart02G0349.1	61.58	0
Acart02G0351.1	125	0.342385
Acart02G0353.1	109.44	0.030863
Acart02G0354.1	134.37	0.042369
Acart02G0355.1	146.845	0.035535
Acart02G0358.1	142.41	0.160505
Acart02G0361.1	198	0.008167
Acart02G0362.t1	75.41	116.241429
Acart02G0362.t2	49.47	20.957919
Acart02G0363.1	151.29	0.400017
Acart02G0366.1	199.1	0.036602
Acart02G0369.1	152.69	0.023323
Acart02G0370.1	219.245	0.016778
Acart02G0371.1	46.69	0.043396
Acart02G0372.1	67.695	2.472374
Acart02G0373.1	48.64	18.188692
Acart02G0374.1	142.31	0.023023
Acart02G0376.1	76.715	4.504527
Acart02G0381.1	151.24	0.122085
Acart02G0384.1	174.97	0.270626
Acart02G0387.1	90.9	0.256598
Acart02G0391.1	59.07	0.321172
Acart02G0391.t1	69.41	33.616821
Acart02G0391.t2	65.95	303.847782
Acart02G0393.1	221.48	0.034466
Acart02G0394.1	167.67	0.025482
Acart02G0395.1	115.97	0.359491
Acart02G0398.1	61.03	30.297707
Acart02G0400.t1	71.21	0.928518
Acart02G0400.t2	115.96	0.277036
Acart02G0401.1	176.81	0.05594
Acart02G0403.1	62.67	0.084938
Acart02G0404.t1	44.37	107.309757
Acart02G0406.1	154.18	0.083483
Acart02G0407.1	178.46	0.047774
Acart02G0412.1	217.325	0.047107
Acart02G0414.1	130.99	0.527388
Acart02G0416.1	58.03	3.081482
Acart02G0418.1	43.83	37.202089
Acart02G0426.1	188.27	0.072458
Acart02G0427.1	120.41	0.110917
Acart02G0434.1	97.48	0.182428
Acart02G0440.1	121.36	0.024905
Acart02G0441.1	204.835	0.085242
Acart02G0445.1	107.77	0.334594
Acart02G0448.1	147.59	0.004672
Acart02G0449.1	48.89	8.829525
Acart02G0453.1	77.09	0.040603
Acart02G0454.1	121.445	0.017756
Acart02G0455.1	56.6	3.177012
Acart02G0463.1	99.77	0.121508
Acart02G0466.1	66.82	6.961273
Acart02G0469.1	116.035	0.11961
Acart02G0469.t1	32	77.180253
Acart02G0471.1	205.545	0.028814
Acart02G0472.1	60.87	6.261102
Acart02G0473.1	52.115	5.421288
Acart02G0475.1	57.55	0.152759
Acart02G0476.1	98.48	0.596104
Acart02G0476.t1	96.53	0.280796
Acart02G0478.1	60.63	16.261481
Acart02G0479.1	60.395	17.420625
Acart02G0482.1	92	0.156168
Acart02G0483.1	161.55	0.021578
Acart02G0484.1	108.64	0.960528
Acart02G0485.1	88.61	0
Acart02G0485.t1	66.74	23.946169
Acart02G0486.1	62.88	0.027784
Acart02G0487.1	99.175	0.054349
Acart02G0489.1	60.86	0.963352
Acart02G0491.1	241.56	0.140618
Acart02G0493.1	73.81	1.124143
Acart02G0495.1	218.31	0.009098
Acart02G0500.t1	68.09	18.049795
Acart02G0501.1	55.39	11.076103
Acart02G0510.1	130.745	1.470765
Acart02G0512.1	65.79	0.282546
Acart02G0513.1	163.07	0
Acart02G0514.1	146.085	0.203611
Acart02G0516.1	223.88	0.011024
Acart02G0518.1	86.59	0.355402
Acart02G0520.1	64.84	6.21781
Acart02G0522.1	109.355	0.073113
Acart02G0523.1	51.135	1.484695
Acart02G0524.1	77.855	0.488202
Acart02G0525.1	43.76	0.092153
Acart02G0526.t1	69.54	35.644968
Acart02G0526.t2	66.595	163.39112
Acart02G0530.1	124.48	1.226229
Acart02G0531.1	60.09	1.079443
Acart02G0533.1	103.3	0.030276
Acart02G0536.1	65.51	0.774762
Acart02G0537.1	254.57	0.105687
Acart02G0538.1	154.455	0.221168
Acart02G0539.1	85.07	0.587212
Acart02G0540.1	158.08	0.068356
Acart02G0541.1	73.61	0.00684
Acart02G0544.1	152.7	0.199568
Acart02G0547.1	88.15	2.879944
Acart02G0554.1	124.735	1.007109
Acart02G0556.1	140.325	0.053595
Acart02G0558.1	79.285	1.212326
Acart02G0564.1	112.36	0.614023
Acart02G0565.1	71.05	2.054433
Acart02G0566.1	140.31	0.103867
Acart02G0567.t10	21.97	266.623186
Acart02G0567.t12	23.955	47.915827
Acart02G0567.t2	22.57	71.994028
Acart02G0567.t3	24.2	714.674955
Acart02G0567.t4	24.6	7.000348
Acart02G0567.t5	26.68	4.611218
Acart02G0567.t6	17.095	12.363349
Acart02G0567.t7	27.57	532.693462
Acart02G0567.t8	22.885	2508.866792
Acart02G0567.t9	21.66	70.997825
Acart02G0572.1	158	0.169475
Acart02G0573.1	182.32	0.158677
Acart02G0577.1	105.415	0.010196
Acart02G0578.1	110.68	0.017309
Acart02G0579.1	59.26	0.253462
Acart02G0583.t1	116.11	29.528285
Acart02G0587.1	79.73	1.836695
Acart02G0588.1	240.4	0.009534
Acart02G0591.1	218.77	0.057054
Acart02G0596.1	76.07	0
Acart02G0598.1	90.5	1.47367
Acart02G0603.1	63.35	0.068347
Acart02G0604.1	96.055	0.110896
Acart02G0605.1	45.72	1.234042
Acart02G0607.1	56.81	2.535227
Acart02G0608.1	61.32	0.073312
Acart02G0610.t1	62.38	12.472712
Acart02G0615.t1	72.73	50.187469
Acart02G0618.1	108.995	0.254123
Acart02G0619.1	53.22	10.695136
Acart02G0620.1	170.57	0.019031
Acart02G0622.1	38.23	2.399625
Acart02G0623.1	223.405	0.032661
Acart02G0626.1	91.56	1.569655
Acart02G0629.1	159.37	0.02819
Acart02G0633.t1	73.33	0.089364
Acart02G0635.1	75.07	1.850415
Acart02G0636.1	57.1	0.011321
Acart02G0640.1	118.675	0.351571
Acart02G0641.1	40.435	2.037143
Acart02G0643.1	111.51	1.066361
Acart02G0644.1	64.36	0.359877
Acart02G0648.1	142.81	0.195949
Acart02G0652.1	64.655	3.567382
Acart02G0656.1	231.17	0.085242
Acart02G0657.1	60.65	0.898548
Acart02G0657.t1	0	85.178472
Acart02G0657.t2	67.19	1.868969
Acart02G0658.1	68.46	0
Acart02G0660.1	93.71	0.51145
Acart02G0662.1	67.325	3.18136
Acart02G0668.1	82.16	2.091018
Acart02G0671.t1	72.735	325.423462
Acart02G0672.1	69.44	0.216689
Acart02G0675.t1	50.605	190.39961
Acart02G0675.t2	142.52	28.51384
Acart02G0676.1	45.06	0.310638
Acart02G0677.1	48.93	0
Acart02G0680.1	93.48	0.086201
Acart02G0681.1	129.74	0.159784
Acart02G0682.1	18.88	0.061689
Acart02G0685.1	191.71	0.181273
Acart02G0687.1	231.32	0.104024
Acart02G0689.t1	71.85	42.620017
Acart02G0691.1	183.26	0.082678
Acart02G0694.1	68.31	0.02415
Acart02G0699.t1	120.58	0.341781
Acart02G0703.1	166.07	0.073251
Acart02G0706.1	76.71	0.688236
Acart02G0708.1	128.11	0.103522
Acart02G0708.t1	55.25	2.57319
Acart02G0712.1	200.21	0
Acart02G0713.1	75.92	0.303861
Acart02G0714.1	157.695	0
Acart02G0716.1	95.63	0.062264
Acart02G0719.1	153	0.020071
Acart02G0720.t1	98.17	56.50504
Acart02G0724.1	141.94	0.567374
Acart02G0729.1	75.57	0.049509
Acart02G0736.1	129.1	0.107558
Acart02G0738.1	152.77	0.10453
Acart02G0740.1	46.03	0.835072
Acart02G0742.1	63.03	0.303434
Acart02G0743.1	75.835	1.080875
Acart02G0744.1	101.655	0.125436
Acart02G0746.1	108.47	0.307893
Acart02G0749.1	90.38	0.982209
Acart02G0751.1	117.3	0.113562
Acart02G0754.1	37.78	0.09174
Acart02G0755.1	104.69	0.695886
Acart02G0757.1	109.25	0.36079
Acart02G0757.t1	167.59	0.031753
Acart02G0766.1	106.66	0.542839
Acart02G0768.1	75.12	0.125959
Acart02G0769.1	140.445	0.51513
Acart02G0771.1	58.285	0.062426
Acart02G0772.t1	55.77	51.129108
Acart02G0775.1	80.08	0.213104
Acart02G0776.t1	120.7	0.113157
Acart02G0777.1	204.17	0
Acart02G0778.1	78	0.03895
Acart02G0779.1	50.74	2.903171
Acart02G0780.1	155.24	0.037811
Acart02G0781.1	91.245	0.413359
Acart02G0782.1	70.19	0.649201
Acart02G0785.1	151.42	0.122007
Acart02G0791.1	131.03	0.293055
Acart02G0796.1	38.89	0
Acart02G0796.t1	19.305	46.108705
Acart02G0800.1	218.37	0.017309
Acart02G0802.1	83.63	0.411857
Acart02G0806.1	124.58	1.002482
Acart02G0807.1	55.18	0.009467
Acart02G0812.t1	71.005	110.472224
Acart02G0818.t1	48.88	160.297448
Acart02G0818.t2	72.93	72.349842
Acart02G0818.t3	75.51	115.386108
Acart02G0820.1	48.195	0.1907
Acart02G0821.1	54.61	1.086953
Acart02G0822.1	48.4	0.233488
Acart02G0823.1	64.3	24.922305
Acart02G0823.t1	52.93	42.285267
Acart02G0825.1	127.81	0.014553
Acart02G0828.1	98.1	0.342105
Acart02G0830.1	47.52	8.097515
Acart02G0836.1	42.84	0.022876
Acart02G0837.1	27.77	0
Acart02G0841.1	71.44	2.723123
Acart02G0842.1	157.17	0.009418
Acart02G0843.1	221.28	0.019564
Acart02G0847.1	49.29	1.495168
Acart02G0848.1	54.105	1.522956
Acart02G0849.1	105.87	0.11666
Acart02G0854.1	101.61	0.45611
Acart02G0854.t1	122.37	51.119397
Acart02G0856.1	251.52	0.066177
Acart02G0861.1	144.41	0.034383
Acart02G0862.1	63.45	3.279838
Acart02G0862.t1	21.66	1.406593
Acart02G0863.1	156.185	0.065394
Acart02G0863.t1	111.06	0.502477
Acart02G0863.t2	67.44	286.349543
Acart02G0864.1	80.5	0.443463
Acart02G0865.1	57.52	9.273179
Acart02G0866.1	188.9	0.117121
Acart02G0867.1	155.165	0.049681
Acart02G0872.1	123.125	0.048834
Acart02G0874.1	132.36	0.074586
Acart02G0875.1	74.5	0.610862
Acart02G0877.1	62.3	0.936166
Acart02G0881.1	101.43	0.489657
Acart02G0882.1	87.62	0.320685
Acart02G0882.t1	27.55	8.791007
Acart02G0883.1	39.21	2.670182
Acart02G0884.1	37.925	1.309379
Acart02G0885.1	73.245	5.217158
Acart02G0887.1	66.59	11.168802
Acart02G0888.1	64.385	16.67831
Acart02G0889.1	58.87	18.269668
Acart02G0890.t1	61.85	1.62781
Acart02G0892.1	70.92	0.807141
Acart02G0894.t1	92.06	0.156652
Acart02G0895.1	196.71	0.058731
Acart02G0901.1	89.5	0.318478
Acart02G0903.1	227.07	0.052012
Acart02G0904.1	28.81	0.053395
Acart02G0904.t1	62.64	28.475431
Acart02G0908.1	103.525	2.209239
Acart02G0912.1	203	0.031497
Acart02G0913.1	181.65	0.383952
Acart02G0917.1	38.88	0.626929
Acart02G0920.1	144.79	0
Acart02G0922.1	174.375	0.252131
Acart02G0923.1	99.4	0.255724
Acart02G0925.1	105.515	0.457994
Acart02G0930.t1	119.145	54.431955
Acart02G0930.t2	72.89	42.349998
Acart02G0932.1	118.96	0.085829
Acart02G0936.1	130.87	0.320611
Acart02G0938.1	194.34	0.046991
Acart02G0938.t1	99.27	24.777907
Acart02G0941.1	45.1	0.021632
Acart02G0942.1	102.985	0.056715
Acart02G0943.1	76.82	1.584535
Acart02G0945.1	106.58	0.044206
Acart02G0946.1	127.085	0.014255
Acart02G0947.1	75	0.38316
Acart02G0949.1	61.26	0.417394
Acart02G0954.1	105.2	0.093486
Acart02G0956.1	82.1	0.294556
Acart02G0958.1	154.855	0.196173
Acart02G0959.1	63.87	3.296359
Acart02G0962.1	104	0.28079
Acart02G0965.1	67.21	5.670087
Acart02G0967.1	57.62	0.094337
Acart02G0968.1	81.61	0.317332
Acart02G0969.1	71.94	2.720469
Acart02G0972.1	83.335	1.720748
Acart02G0973.t1	85.34	6.602561
Acart02G0975.1	54.275	0.019612
Acart02G0976.1	56.72	0.815823
Acart02G0978.1	90.55	0.08514
Acart02G0979.1	57.62	1.097189
Acart02G0980.1	67.25	0.037216
Acart02G0981.1	77.39	0.394908
Acart02G0983.1	63.465	0.376858
Acart02G0984.1	128.705	0.046647
Acart02G0986.1	61.04	1.230974
Acart02G0988.1	127.375	0.015885
Acart02G0989.1	93.96	0.128651
Acart02G0991.1	178.545	0.027329
Acart02G0994.1	87	0.02089
Acart02G0994.t1	78.35	3.211287
Acart02G0994.t2	89.845	0.185544
Acart02G0996.1	95.555	0.163934
Acart02G0997.1	218.93	0
Acart02G0998.1	121.75	0.788847
Acart02G1000.1	61.73	0.023109
Acart02G1002.1	44.88	0.114044
Acart02G1003.1	49.305	0.607541
Acart02G1004.1	48.925	9.454168
Acart02G1005.1	47.97	43.660208
Acart02G1006.1	160.72	0.05491
Acart02G1011.t1	78	51.191157
Acart02G1013.1	80.71	0.283673
Acart02G1014.1	61.99	0.511944
Acart02G1016.1	127.92	0.124527
Acart02G1020.1	126.295	0.438463
Acart02G1022.1	75.15	1.706377
Acart02G1024.1	214.29	0.023554
Acart02G1027.1	76.04	0.759561
Acart02G1030.1	238.77	0.175713
Acart02G1031.1	77.505	0.016091
Acart02G1032.1	159.45	0.200008
Acart02G1034.1	79.9	0.05085
Acart02G1036.1	203.97	0.331935
Acart02G1037.1	69.8	2.49949
Acart02G1038.t1	56.58	1.420695
Acart02G1039.1	234.21	0.037004
Acart02G1043.1	127.36	0.175785
Acart02G1043.t1	81.34	24.139921
Acart02G1044.1	197.5	0.021524
Acart02G1044.t2	72.03	142.477751
Acart02G1047.1	152.395	0.253911
Acart02G1048.1	151.48	0.150545
Acart02G1050.1	277.45	0.058658
Acart02G1050.t1	87.315	20.529269
Acart02G1052.1	161.93	0.070719
Acart02G1053.1	67.94	0.015392
Acart02G1053.t1	96.01	3.78849
Acart02G1058.1	52.385	0.17698
Acart02G1059.1	89.795	0.062391
Acart02G1062.1	199.21	0.336164
Acart02G1064.1	101.19	0.085651
Acart02G1065.1	198.255	0.155284
Acart02G1066.1	90.94	3.824758
Acart02G1067.1	56.09	0.825219
Acart02G1068.1	124.775	0.090221
Acart02G1071.t1	161.255	0.158711
Acart02G1072.1	81.92	0
Acart02G1072.t1	69.32	0.271159
Acart02G1073.1	79.72	2.926085
Acart02G1074.1	58.71	1.154456
Acart02G1077.1	48.155	0.951612
Acart02G1078.1	133.05	0.076739
Acart02G1082.1	76.515	0.097985
Acart02G1083.1	69.48	1.416003
Acart02G1085.1	83.27	0.868508
Acart02G1086.1	104.49	0.125895
Acart02G1086.t1	73.52	4.632098
Acart02G1088.1	48.36	0.053635
Acart02G1089.1	89.49	0.038741
Acart02G1091.1	183	0.021932
Acart02G1092.1	106.495	0.20322
Acart02G1095.1	80.71	0.972348
Acart02G1096.1	167.55	0.055885
Acart02G1096.t1	58.07	37.000298
Acart02G1099.1	211.395	0.198346
Acart02G1100.1	107.79	0.099795
Acart02G1101.1	186.65	0.087427
Acart02G1107.1	70.595	0.215053
Acart02G1108.1	71.64	0.128758
Acart02G1109.1	66.91	0.08334
Acart02G1111.1	178.88	0.091564
Acart02G1113.1	57.26	14.980122
Acart02G1114.1	46.195	0.05598
Acart02G1115.1	95.735	0.084604
Acart02G1116.1	127.595	0.077665
Acart02G1117.1	74.67	0.117609
Acart02G1118.1	142.47	0.525527
Acart02G1121.1	47.365	0.257739
Acart02G1122.1	235.34	0.016082
Acart02G1124.1	31.255	0.430972
Acart02G1125.1	101.06	0.316169
Acart02G1126.1	54.14	0.894204
Acart02G1127.1	179.91	0.021279
Acart02G1128.1	56.84	14.974243
Acart02G1129.1	74.71	1.058658
Acart02G1131.1	250.42	0.015824
Acart02G1132.1	71.68	5.917602
Acart02G1134.1	111.705	0.019527
Acart02G1135.1	96.21	0.744915
Acart02G1136.1	87.83	0.425365
Acart02G1138.1	149.645	0.107443
Acart02G1139.t1	104.23	1.232238
Acart02G1140.1	118.38	0.174505
Acart02G1140.t1	87.705	10.985962
Acart02G1145.1	78.82	2.017418
Acart02G1146.1	60.74	0.358136
Acart02G1147.1	183.58	0.025779
Acart02G1149.1	51.57	0.029524
Acart02G1149.t1	48.56	7.405453
Acart02G1152.1	115.995	0.251533
Acart02G1153.1	100.58	0.576204
Acart02G1153.t1	52.11	2.751557
Acart02G1155.1	126.635	0.356234
Acart02G1156.1	107.4	0.367195
Acart02G1158.t1	130.07	30.242433
Acart02G1158.t2	38.56	59.214627
Acart02G1160.1	31.915	0.095643
Acart02G1160.t1	33.105	29.399513
Acart02G1161.1	180.03	0.026132
Acart02G1161.t1	101.41	75.669926
Acart02G1162.1	47.6	1.463949
Acart02G1163.1	116.78	2.040195
Acart02G1166.1	143.74	0.065541
Acart02G1167.t1	99.5	1.845439
Acart02G1168.1	55.39	0.286673
Acart02G1169.1	69.42	0.052361
Acart02G1170.1	109.475	1.120743
Acart02G1174.1	178.74	0.168875
Acart02G1175.1	117.59	0.127781
Acart02G1177.1	61.655	0.065511
Acart02G1178.1	107.33	1.821228
Acart02G1179.1	56.04	0.569848
Acart02G1181.1	121.88	1.543538
Acart02G1183.t1	81.92	105.656488
Acart02G1185.1	114.14	0.173837
Acart02G1186.1	126.89	0.072274
Acart02G1188.1	139.04	0.041449
Acart02G1189.1	202.63	0.114933
Acart02G1190.1	206.015	0.058651
Acart02G1191.1	56.18	1.362955
Acart02G1192.1	111.485	0.261564
Acart02G1194.1	98.39	0.056911
Acart02G1195.1	175.46	0.098198
Acart02G1197.1	86.875	0.196847
Acart02G1199.1	94.53	0.241088
Acart02G1200.1	116.45	0.32661
Acart02G1201.1	136.71	0.070372
Acart02G1202.1	87.36	0.015758
Acart02G1203.1	143.885	0.030267
Acart02G1205.1	135.32	0.016818
Acart02G1205.t1	42.35	2.30861
Acart02G1206.t1	38.31	0.695572
Acart02G1206.t2	67.665	0.665559
Acart02G1207.t1	76.44	24.65464
Acart02G1207.t2	134.74	19.821609
Acart02G1207.t3	90.9	1.886547
Acart02G1207.t4	88.76	1.199488
Acart02G1207.t5	64.05	3.613577
Acart02G1208.1	97.8	0.347166
Acart02G1210.1	100.7	0.136687
Acart02G1213.1	78.935	0.140595
Acart02G1215.t1	76.93	57.625296
Acart02G1216.1	48.975	12.910037
Acart02G1218.1	50.51	0.0925
Acart02G1220.1	71.26	0.586171
Acart02G1222.1	99.87	4.198095
Acart02G1223.t1	134.24	4.473233
Acart02G1224.t1	101.22	5.274962
Acart02G1225.1	90.57	0.133072
Acart02G1228.1	42.59	0.426013
Acart02G1229.1	121.26	0.178664
Acart02G1230.t1	117.91	23.718477
Acart02G1236.1	136.88	0.366152
Acart02G1237.1	77.67	0.723197
Acart02G1238.1	61.615	0.089597
Acart02G1239.1	97.26	0.897281
Acart02G1240.1	69.85	0.246907
Acart02G1243.1	79.24	0.281298
Acart02G1244.1	58.82	1.479154
Acart02G1245.1	74.55	1.781827
Acart02G1246.1	58.78	0.400977
Acart02G1251.1	34.48	0.061638
Acart02G1251.t1	92.32	1.462315
Acart02G1254.1	48.13	0.394717
Acart02G1257.1	97.93	5.085777
Acart02G1259.1	73.945	0.022149
Acart02G1260.1	49.84	0.107321
Acart02G1261.1	43.33	8.702876
Acart02G1262.1	138.13	0.164682
Acart02G1263.1	56.35	1.714001
Acart02G1264.1	82.055	0.192481
Acart02G1265.1	109.99	0.444739
Acart02G1268.t1	58.64	129.902445
Acart02G1273.1	209.51	0.042766
Acart02G1274.t1	65.165	0.322246
Acart02G1275.1	108.75	1.666109
Acart02G1276.1	55.95	0.13637
Acart02G1278.1	56.52	0.211765
Acart02G1279.1	57.23	1.480166
Acart02G1282.1	76.25	2.662344
Acart02G1285.1	93.19	0.068849
Acart02G1286.1	47	0.135799
Acart02G1287.1	65.14	0.447897
Acart02G1288.1	77.44	1.168292
Acart02G1288.t1	127.725	39.621686
Acart02G1291.1	60.43	0.027425
Acart02G1291.t1	57.24	0.514347
Acart02G1292.1	89.9	0.227582
Acart02G1294.1	54.295	14.975779
Acart02G1295.1	82.34	1.72804
Acart02G1297.1	76.215	0.365944
Acart02G1297.t1	83.35	97.224759
Acart02G1299.1	139.85	0.159236
Acart02G1300.1	126.1	0.025212
Acart02G1301.1	85.465	0.34222
Acart02G1302.1	137.68	0.143302
Acart02G1304.1	83.415	0.477354
Acart02G1305.t1	41.91	355.152673
Acart02G1309.1	99.74	3.688754
Acart02G1310.1	120.725	0.018706
Acart02G1312.1	66.565	1.571872
Acart02G1313.1	174.58	0.015865
Acart02G1315.1	106.59	0.52913
Acart02G1316.1	109.385	0.199161
Acart02G1318.1	215.03	0.031474
Acart02G1320.1	123.03	0.014116
Acart02G1323.1	66.32	27.406487
Acart02G1326.1	105.7	0.193378
Acart02G1328.1	80.28	0.152015
Acart02G1329.1	75.08	0.660223
Acart02G1330.1	167.13	0.618156
Acart02G1332.1	68.665	2.239037
Acart02G1338.1	75.01	0.099587
Acart02G1339.1	91.1	0.50877
Acart02G1340.1	196.84	0.075372
Acart03G0001.1	66	0.690023
Acart03G0001.t1	71.78	73.125086
Acart03G0002.1	96.94	0.031439
Acart03G0003.1	76.53	7.80473
Acart03G0004.1	70.175	0.184612
Acart03G0005.t1	83.235	1.36449
Acart03G0007.t1	48.38	37.358677
Acart03G0009.1	66.585	0.13361
Acart03G0012.1	210.84	0.039538
Acart03G0013.1	52.83	1.669975
Acart03G0016.1	85.78	3.31501
Acart03G0018.1	186.24	0.033919
Acart03G0022.1	52.56	0.136058
Acart03G0027.1	154.46	0.047524
Acart03G0029.1	38.65	1.911576
Acart03G0030.1	87.63	0.705449
Acart03G0031.1	140.475	0.18862
Acart03G0033.1	67.025	14.481511
Acart03G0034.1	138.81	0.152617
Acart03G0035.1	38.545	0.223302
Acart03G0036.t1	77.04	2.548582
Acart03G0037.1	46.74	0
Acart03G0038.t1	84.32	73.909843
Acart03G0041.1	87	1.402226
Acart03G0042.1	54.58	6.247892
Acart03G0045.1	157.72	0.011411
Acart03G0049.1	107.1	0.33775
Acart03G0053.1	41.34	0.397795
Acart03G0054.1	141.11	0.114825
Acart03G0055.1	73.57	0.123758
Acart03G0055.t1	75.28	1.198137
Acart03G0056.1	156.5	0.024008
Acart03G0057.1	167.42	0.074072
Acart03G0058.1	86.17	1.1501
Acart03G0060.1	134.365	1.119858
Acart03G0063.1	79.885	0.189524
Acart03G0067.1	47.73	1.519029
Acart03G0068.1	54.875	3.046332
Acart03G0069.1	39.98	2.305272
Acart03G0070.1	33.25	2.966166
Acart03G0070.t1	50.57	461.934817
Acart03G0071.1	48.97	0.865586
Acart03G0073.1	328.76	0.063062
Acart03G0077.t1	76.11	13.23571
Acart03G0078.1	215.15	0.086095
Acart03G0079.1	152.59	0.02035
Acart03G0080.1	104.54	0.015737
Acart03G0081.1	157.38	0.012972
Acart03G0083.1	131.72	0.010043
Acart03G0086.1	207.42	0.011774
Acart03G0087.1	194.86	0.097893
Acart03G0090.1	185.67	0.028613
Acart03G0092.1	188.43	0.007553
Acart03G0093.1	74.19	0.687153
Acart03G0093.t1	113.65	0.246482
Acart03G0095.t1	123.365	0.375353
Acart03G0095.t2	57.23	6.363126
Acart03G0095.t3	39.86	5.601083
Acart03G0095.t4	45.35	10.246124
Acart03G0095.t5	46.25	44.96419
Acart03G0096.1	64.055	18.620074
Acart03G0098.1	10.97	3.945708
Acart03G0100.1	102.7	0.064799
Acart03G0102.1	44.31	3.444654
Acart03G0104.1	118.53	0.125344
Acart03G0105.t1	69.42	33.173786
Acart03G0107.1	46.305	12.05252
Acart03G0112.1	51.29	7.656184
Acart03G0118.1	168.61	0.059054
Acart03G0120.1	58.455	2.591701
Acart03G0122.1	61.25	10.4987
Acart03G0124.1	184.105	0.046806
Acart03G0125.1	118.36	0.124061
Acart03G0126.1	145.26	0.073439
Acart03G0127.1	23.625	1.077895
Acart03G0128.t1	117.595	0.333037
Acart03G0129.1	174.73	0.161898
Acart03G0129.t1	64.38	171.643387
Acart03G0130.1	66.12	0.068047
Acart03G0135.1	61.025	2.666398
Acart03G0137.1	80.6	2.122942
Acart03G0143.1	151.65	0.037633
Acart03G0144.t1	82.13	80.711531
Acart03G0146.1	107.24	0.116563
Acart03G0149.1	78	0.316176
Acart03G0153.1	97.11	0.209167
Acart03G0156.1	56.41	2.163328
Acart03G0157.1	46.81	0.550793
Acart03G0158.1	101	1.81923
Acart03G0159.1	99.62	0.077436
Acart03G0159.t1	87.015	29.882278
Acart03G0161.1	79.39	0.442775
Acart03G0162.1	76.885	1.09379
Acart03G0163.1	119.66	0.659575
Acart03G0164.1	150.24	0.022228
Acart03G0165.1	98.88	0.609387
Acart03G0166.t1	138.44	0.268641
Acart03G0168.t1	107.03	1.939131
Acart03G0172.1	87.03	1.74539
Acart03G0174.1	72.5	1.141357
Acart03G0176.1	69.345	0.146129
Acart03G0177.1	121.325	0.266182
Acart03G0179.1	86.11	0.288576
Acart03G0182.1	63.355	0.672896
Acart03G0183.1	87.655	0.1544
Acart03G0186.1	132.54	0.047815
Acart03G0187.1	231	0.008032
Acart03G0188.1	48.355	19.750219
Acart03G0193.1	124.77	0.396102
Acart03G0194.1	242.39	0.099449
Acart03G0195.1	76.21	0.092213
Acart03G0196.1	134.025	2.186216
Acart03G0198.1	152.59	0.178853
Acart03G0199.1	39.285	0.615048
Acart03G0202.1	35.27	0
Acart03G0204.1	61.48	0.785203
Acart03G0207.1	60.23	3.803682
Acart03G0208.t1	25.06	106.404704
Acart03G0212.1	190.88	0.025573
Acart03G0213.1	173.285	0.277173
Acart03G0216.1	65.765	24.652202
Acart03G0217.1	44.03	0.033381
Acart03G0218.1	166.57	0.016095
Acart03G0221.1	85.07	0.018466
Acart03G0223.1	57.38	16.640719
Acart03G0224.1	61.905	0.118108
Acart03G0226.t1	75.17	0.403552
Acart03G0228.1	76.83	0.09899
Acart03G0228.t1	79.02	0.957763
Acart03G0230.1	86.56	2.952252
Acart03G0231.1	115.55	0.047307
Acart03G0232.1	71.465	0.079864
Acart03G0234.t1	26.02	46.829056
Acart03G0235.1	86.88	0.080131
Acart03G0235.t1	16.845	257.312118
Acart03G0236.1	103.19	0.491168
Acart03G0236.t1	79.435	61.322387
Acart03G0237.1	84.195	2.412879
Acart03G0238.1	145.29	0.061199
Acart03G0239.1	315.785	0.09406
Acart03G0240.1	57.51	6.785234
Acart03G0241.1	69.205	0.073603
Acart03G0241.t1	111.265	89.682024
Acart03G0241.t2	74.725	0.449768
Acart03G0241.t3	56.89	28.30558
Acart03G0241.t4	68.555	33.79338
Acart03G0244.1	73.93	0.152672
Acart03G0245.1	123.025	0.185021
Acart03G0246.1	128.705	0.132443
Acart03G0247.1	56.82	0.045623
Acart03G0248.t1	54.26	34.895115
Acart03G0248.t2	92.79	0.184703
Acart03G0250.1	75.13	0.656909
Acart03G0251.1	124.305	0.172378
Acart03G0252.1	97.38	0.157763
Acart03G0253.1	71.365	0.15519
Acart03G0254.1	227.43	0.013007
Acart03G0255.1	108.885	0.078438
Acart03G0256.1	34.81	0.114821
Acart03G0257.1	115.275	0.058977
Acart03G0259.1	150.45	0.013459
Acart03G0260.1	95.175	0.163701
Acart03G0262.1	133.44	0.16212
Acart03G0263.1	60.87	0.679421
Acart03G0264.t1	33.9	130.606563
Acart03G0265.1	22.58	0.043581
Acart03G0266.1	57.88	27.78505
Acart03G0267.1	104.12	0.122294
Acart03G0267.t1	103.295	1.360704
Acart03G0268.1	69.03	2.744637
Acart03G0268.t1	40.35	126.229402
Acart03G0269.1	119.79	0
Acart03G0271.1	118.75	0.464475
Acart03G0271.t1	91.67	22.522902
Acart03G0272.1	79.135	0.592206
Acart03G0274.1	160.79	0.485444
Acart03G0275.1	103.945	0.016109
Acart03G0276.1	95.62	1.02438
Acart03G0283.1	59.87	0.040858
Acart03G0284.1	32.35	0.130981
Acart03G0286.1	68.35	0.935889
Acart03G0288.1	55.47	1.777953
Acart03G0290.1	173.52	0.013167
Acart03G0292.1	84.71	0.149456
Acart03G0293.1	66	0.530393
Acart03G0295.1	73.97	0.935116
Acart03G0296.1	73.5	0.348978
Acart03G0300.1	37.81	0.060801
Acart03G0303.1	68.42	0.244987
Acart03G0304.1	118.12	0.184167
Acart03G0307.1	73.6	1.627731
Acart03G0308.1	67	0.005972
Acart03G0309.1	109.235	0.358015
Acart03G0310.1	46.555	0.006698
Acart03G0311.1	77.93	0.066815
Acart03G0313.1	151.14	0.518863
Acart03G0314.1	65.59	0.29381
Acart03G0314.t1	120.03	30.953871
Acart03G0315.1	43.62	0.27356
Acart03G0318.1	92.54	0.119021
Acart03G0319.1	78.415	0.125192
Acart03G0320.1	192.095	0.227914
Acart03G0321.1	90.095	0.45118
Acart03G0323.1	38.13	0.013497
Acart03G0323.t1	84.82	1.014742
Acart03G0324.1	78	5.72276
Acart03G0326.1	58.15	1.245548
Acart03G0327.1	119.05	0.133994
Acart03G0328.1	174.03	0.09899
Acart03G0329.1	198.07	0.230606
Acart03G0330.1	73.17	0.149173
Acart03G0333.1	224.19	0.112761
Acart03G0334.1	125.77	0.121935
Acart03G0335.1	127.93	0.22076
Acart03G0336.1	164.73	0.236554
Acart03G0337.1	65.97	0.021551
Acart03G0338.1	38.36	0.016088
Acart03G0338.t1	25.6	6.810571
Acart03G0340.1	141.28	0.293374
Acart03G0341.1	106.85	0.108438
Acart03G0342.1	159.96	0.027992
Acart03G0343.t1	72.3	79.053899
Acart03G0344.1	57.5	0.227496
Acart03G0345.1	136.18	0.375063
Acart03G0346.1	152.12	0.03315
Acart03G0347.1	52.01	0.578079
Acart03G0347.t1	106.63	0.754709
Acart03G0349.1	78.47	0.561336
Acart03G0350.1	118.235	0.16981
Acart03G0356.1	65.945	2.760153
Acart03G0358.1	167.39	0.056013
Acart03G0363.1	75.55	0.50111
Acart03G0365.1	79.585	0.067213
Acart03G0366.1	39.29	0.025955
Acart03G0369.1	64.97	0.374551
Acart03G0370.1	101.615	0.110584
Acart03G0371.1	76.795	0.062109
Acart03G0376.1	78.89	1.748795
Acart03G0377.1	94.65	0.430695
Acart03G0378.1	117.41	0.269315
Acart03G0379.1	93.065	1.540747
Acart03G0380.1	104.17	0.376462
Acart03G0380.t2	70.21	144.45641
Acart03G0382.1	156.615	0.195047
Acart03G0383.t1	79.065	55.759706
Acart03G0385.1	70.73	0.085581
Acart03G0385.t1	61.46	67.475104
Acart03G0386.1	139.355	0.455074
Acart03G0387.1	61.9	0.160648
Acart03G0388.1	143.44	0.12303
Acart03G0390.1	215.69	0.092193
Acart03G0391.t1	110.11	0.439788
Acart03G0391.t2	160.52	0.18538
Acart03G0392.1	66.6	0.971456
Acart03G0393.1	46.055	0.257565
Acart03G0393.t1	61.82	13.984846
Acart03G0394.1	146.84	0.392545
Acart03G0396.1	118.28	0.579446
Acart03G0397.1	168.58	0.051015
Acart03G0399.1	75.31	1.371687
Acart03G0400.1	97.38	0.245781
Acart03G0401.1	94.34	0.089184
Acart03G0402.1	117.64	0.041543
Acart03G0403.1	180.015	0.036845
Acart03G0404.1	135	0.229631
Acart03G0405.1	60.93	0.61594
Acart03G0405.t1	58.2	5.247244
Acart03G0406.1	80.87	0.071693
Acart03G0407.1	163.06	0.025726
Acart03G0408.1	145.41	0.548295
Acart03G0409.t1	108.21	0.284188
Acart03G0410.1	54.175	0.190003
Acart03G0411.1	114.14	0.046625
Acart03G0412.1	138	0.834471
Acart03G0415.1	109.32	0.146019
Acart03G0417.1	156.05	0.265575
Acart03G0418.1	159.81	0.038214
Acart03G0418.t1	56.9	115.713245
Acart03G0420.1	56.105	0.211063
Acart03G0422.1	120	0.049366
Acart03G0422.t1	68.69	0.728037
Acart03G0423.1	131.31	0.461129
Acart03G0424.1	92.2	1.14293
Acart03G0426.1	83.645	0.039647
Acart03G0427.1	63.87	0.518863
Acart03G0428.1	59.555	0.945937
Acart03G0430.1	69.37	0.958734
Acart03G0431.1	191.535	0.139185
Acart03G0432.1	77.3	0.504247
Acart03G0436.1	147.83	0.132922
Acart03G0440.1	49.045	0.078685
Acart03G0441.1	333.81	0.041449
Acart03G0442.1	59.73	0.400927
Acart03G0443.1	77.9	0.136796
Acart03G0445.1	75.155	0.565285
Acart03G0445.t1	79.91	43.754632
Acart03G0445.t2	51.46	36.662168
Acart03G0446.1	60.31	0.160431
Acart03G0447.1	64.96	0.012654
Acart03G0448.1	112.085	0.051036
Acart03G0451.1	72.06	2.306444
Acart03G0453.1	123.095	0.579026
Acart03G0454.1	56.44	8.36771
Acart03G0456.1	229.58	0.049509
Acart03G0457.1	76.55	0.021419
Acart03G0458.1	92.41	0.012905
Acart03G0459.1	85.74	0.345143
Acart03G0460.t1	66.1	3.182357
Acart03G0461.t1	159.29	0.373082
Acart03G0462.1	55.78	0.242349
Acart03G0463.1	178.79	0.015415
Acart03G0464.1	198.82	0.092272
Acart03G0465.1	53.76	0.450349
[truncated: 22,953 more rows]
