# Supplementary material for: Abundant mRNA m1A modification in dinoflagellates: a new layer of gene regulation
Source: EMBO Rep. 2024 Sep 2;25(11):5. doi: 10.1038/s44319-024-00234-2 (PMC11549093; doi:10.1038/s44319-024-00234-2)
Supplement: Supplementary file 7 — Source Data EV Figures [file 44319_2024_234_MOESM7_ESM.zip › Figure EV3/EV3B/EV3B-Acart_m1a_flanked30bp_GC_content.xlsx]

## Sheet: EV2B-Acart_m1a_flanked30bp_GC_c
Distance from m¹A site (nucleotides)	Mean GC content (%)
-30	0.516419
-29	0.516772
-28	0.525602
-27	0.510595
-26	0.514804
-25	0.511259
-24	0.495187
-23	0.514606
-22	0.497805
-21	0.509851
-20	0.489286
-19	0.510281
-18	0.49655
-17	0.498428
-16	0.485294
-15	0.479305
-14	0.487055
-13	0.494561
-12	0.482177
-11	0.483578
-10	0.468274
-9	0.471891
-8	0.482235
-7	0.481027
-6	0.472366
-5	0.454303
-4	0.474105
-3	0.496581
-2	0.523972
-1	0.691857
0	0
1	0.571537
2	0.533244
3	0.516641
4	0.502635
5	0.466878
6	0.485256
7	0.494084
8	0.480133
9	0.485247
10	0.472048
11	0.481099
12	0.495415
13	0.482814
14	0.482655
15	0.489676
16	0.474074
17	0.491019
18	0.491852
19	0.513847
20	0.491478
21	0.511249
22	0.506824
23	0.512739
24	0.505221
25	0.507592
26	0.513432
27	0.500693
28	0.526345
29	0.523216
30	0.505711
