# Supplementary material for: Abundant mRNA m1A modification in dinoflagellates: a new layer of gene regulation
Source: EMBO Rep. 2024 Sep 2;25(11):5. doi: 10.1038/s44319-024-00234-2 (PMC11549093; doi:10.1038/s44319-024-00234-2)
Supplement: Supplementary file 7 — Source Data EV Figures [file 44319_2024_234_MOESM7_ESM.zip › Figure EV3/EV3D/EV3D-Acart_3UTR_length.xlsx]

## Sheet: Sheet1
gene	3'UTR_length	sample
Acart01G0004	26	non-m¹A genes
Acart01G0006	149	non-m¹A genes
Acart01G0009	185	non-m¹A genes
Acart01G0012	298	non-m¹A genes
Acart01G0013	59	non-m¹A genes
Acart01G0015	455	m¹A genes
Acart01G0016	52	non-m¹A genes
Acart01G0017	334	non-m¹A genes
Acart01G0018	57	non-m¹A genes
Acart01G0020	768	non-m¹A genes
Acart01G0022	28	non-m¹A genes
Acart01G0023	74	non-m¹A genes
Acart01G0024	59	non-m¹A genes
Acart01G0028	170	non-m¹A genes
Acart01G0029	45	non-m¹A genes
Acart01G0030	2306	non-m¹A genes
Acart01G0033	56	non-m¹A genes
Acart01G0034	28	non-m¹A genes
Acart01G0035	63	non-m¹A genes
Acart01G0036	73	non-m¹A genes
Acart01G0039	381	non-m¹A genes
Acart01G0040	130	m¹A genes
Acart01G0042	41	non-m¹A genes
Acart01G0043	87	non-m¹A genes
Acart01G0047	67	non-m¹A genes
Acart01G0048	95	non-m¹A genes
Acart01G0049	150	non-m¹A genes
Acart01G0050	74	non-m¹A genes
Acart01G0052	54	non-m¹A genes
Acart01G0057	18	non-m¹A genes
Acart01G0058	30	non-m¹A genes
Acart01G0059	7	non-m¹A genes
Acart01G0060	265	non-m¹A genes
Acart01G0061	261	non-m¹A genes
Acart01G0064	17	non-m¹A genes
Acart01G0065	138	non-m¹A genes
Acart01G0066	65	non-m¹A genes
Acart01G0068	269	non-m¹A genes
Acart01G0069	30	non-m¹A genes
Acart01G0072	110	non-m¹A genes
Acart01G0073	46	non-m¹A genes
Acart01G0074	226	non-m¹A genes
Acart01G0075	83	non-m¹A genes
Acart01G0077	329	m¹A genes
Acart01G0079	87	non-m¹A genes
Acart01G0082	169	non-m¹A genes
Acart01G0085	49	non-m¹A genes
Acart01G0086	1113	m¹A genes
Acart01G0087	26	non-m¹A genes
Acart01G0088	27	non-m¹A genes
Acart01G0090	190	non-m¹A genes
Acart01G0091	126	non-m¹A genes
Acart01G0092	1661	non-m¹A genes
Acart01G0094	100	non-m¹A genes
Acart01G0095	98	non-m¹A genes
Acart01G0096	102	non-m¹A genes
Acart01G0098	248	non-m¹A genes
Acart01G0099	190	non-m¹A genes
Acart01G0101	50	non-m¹A genes
Acart01G0102	125	non-m¹A genes
Acart01G0103	45	non-m¹A genes
Acart01G0104	182	non-m¹A genes
Acart01G0105	73	non-m¹A genes
Acart01G0107	71	non-m¹A genes
Acart01G0108	3	non-m¹A genes
Acart01G0111	355	m¹A genes
Acart01G0112	142	non-m¹A genes
Acart01G0113	27	non-m¹A genes
Acart01G0114	130	non-m¹A genes
Acart01G0116	118	m¹A genes
Acart01G0118	661	non-m¹A genes
Acart01G0120	59	non-m¹A genes
Acart01G0121	37	non-m¹A genes
Acart01G0123	878	non-m¹A genes
Acart01G0134	92	non-m¹A genes
Acart01G0135	162	non-m¹A genes
Acart01G0136	105	non-m¹A genes
Acart01G0137	45	non-m¹A genes
Acart01G0138	76	non-m¹A genes
Acart01G0139	125	non-m¹A genes
Acart01G0140	79	non-m¹A genes
Acart01G0142	68	non-m¹A genes
Acart01G0143	21	non-m¹A genes
Acart01G0144	109	non-m¹A genes
Acart01G0145	54	non-m¹A genes
Acart01G0147	80	non-m¹A genes
Acart01G0148	163	non-m¹A genes
Acart01G0149	57	non-m¹A genes
Acart01G0152	90	non-m¹A genes
Acart01G0153	183	non-m¹A genes
Acart01G0154	125	non-m¹A genes
Acart01G0156	227	m¹A genes
Acart01G0158	173	non-m¹A genes
Acart01G0161	34	non-m¹A genes
Acart01G0162	134	non-m¹A genes
Acart01G0163	203	non-m¹A genes
Acart01G0165	11	non-m¹A genes
Acart01G0166	79	non-m¹A genes
Acart01G0167	154	non-m¹A genes
Acart01G0168	26	non-m¹A genes
Acart01G0170	321	m¹A genes
Acart01G0171	151	non-m¹A genes
Acart01G0172	398	non-m¹A genes
Acart01G0174	154	non-m¹A genes
Acart01G0175	131	non-m¹A genes
Acart01G0176	168	non-m¹A genes
Acart01G0178	658	m¹A genes
Acart01G0180	42	non-m¹A genes
Acart01G0181	163	non-m¹A genes
Acart01G0182	77	m¹A genes
Acart01G0183	332	non-m¹A genes
Acart01G0187	26	non-m¹A genes
Acart01G0188	106	non-m¹A genes
Acart01G0190	118	non-m¹A genes
Acart01G0191	320	non-m¹A genes
Acart01G0195	19	non-m¹A genes
Acart01G0197	127	non-m¹A genes
Acart01G0198	25	m¹A genes
Acart01G0201	53	non-m¹A genes
Acart01G0203	60	non-m¹A genes
Acart01G0204	920	m¹A genes
Acart01G0205	266	non-m¹A genes
Acart01G0207	105	non-m¹A genes
Acart01G0208	42	non-m¹A genes
Acart01G0209	117	non-m¹A genes
Acart01G0210	44	non-m¹A genes
Acart01G0211	144	non-m¹A genes
Acart01G0212	33	non-m¹A genes
Acart01G0213	11	non-m¹A genes
Acart01G0214	95	non-m¹A genes
Acart01G0217	94	non-m¹A genes
Acart01G0219	57	non-m¹A genes
Acart01G0220	4	non-m¹A genes
Acart01G0223	41	non-m¹A genes
Acart01G0227	62	non-m¹A genes
Acart01G0229	70	non-m¹A genes
Acart01G0231	101	non-m¹A genes
Acart01G0232	105	non-m¹A genes
Acart01G0233	194	m¹A genes
Acart01G0234	178	non-m¹A genes
Acart01G0235	168	m¹A genes
Acart01G0236	48	non-m¹A genes
Acart01G0238	166	m¹A genes
Acart01G0239	144	non-m¹A genes
Acart01G0242	84	non-m¹A genes
Acart01G0243	26	m¹A genes
Acart01G0244	143	non-m¹A genes
Acart01G0246	422	m¹A genes
Acart01G0247	171	non-m¹A genes
Acart01G0249	177	non-m¹A genes
Acart01G0251	41	non-m¹A genes
Acart01G0252	271	non-m¹A genes
Acart01G0253	73	non-m¹A genes
Acart01G0254	824	non-m¹A genes
Acart01G0256	164	non-m¹A genes
Acart01G0257	34	non-m¹A genes
Acart01G0259	102	non-m¹A genes
Acart01G0260	143	non-m¹A genes
Acart01G0261	35	non-m¹A genes
Acart01G0262	64	non-m¹A genes
Acart01G0264	950	non-m¹A genes
Acart01G0266	251	m¹A genes
Acart01G0267	181	non-m¹A genes
Acart01G0272	22	non-m¹A genes
Acart01G0273	446	non-m¹A genes
Acart01G0279	84	non-m¹A genes
Acart01G0283	14	non-m¹A genes
Acart01G0284	179	non-m¹A genes
Acart01G0286	173	m¹A genes
Acart01G0287	89	non-m¹A genes
Acart01G0290	85	non-m¹A genes
Acart01G0291	118	m¹A genes
Acart01G0294	89	non-m¹A genes
Acart01G0295	573	non-m¹A genes
Acart01G0299	23	m¹A genes
Acart01G0300	101	non-m¹A genes
Acart01G0301	361	non-m¹A genes
Acart01G0302	48	non-m¹A genes
Acart01G0303	132	m¹A genes
Acart01G0305	193	m¹A genes
Acart01G0306	110	non-m¹A genes
Acart01G0307	70	non-m¹A genes
Acart01G0308	796	m¹A genes
Acart01G0309	191	m¹A genes
Acart01G0310	16	non-m¹A genes
Acart01G0311	78	non-m¹A genes
Acart01G0312	160	non-m¹A genes
Acart01G0313	152	non-m¹A genes
Acart01G0315	55	non-m¹A genes
Acart01G0316	86	non-m¹A genes
Acart01G0317	275	non-m¹A genes
Acart01G0318	131	m¹A genes
Acart01G0319	393	non-m¹A genes
Acart01G0320	73	non-m¹A genes
Acart01G0321	62	non-m¹A genes
Acart01G0322	60	m¹A genes
Acart01G0323	45	non-m¹A genes
Acart01G0324	274	non-m¹A genes
Acart01G0325	353	non-m¹A genes
Acart01G0326	332	non-m¹A genes
Acart01G0327	72	non-m¹A genes
Acart01G0328	130	non-m¹A genes
Acart01G0330	209	non-m¹A genes
Acart01G0333	61	non-m¹A genes
Acart01G0334	218	non-m¹A genes
Acart01G0335	64	non-m¹A genes
Acart01G0336	34	non-m¹A genes
Acart01G0337	62	non-m¹A genes
Acart01G0338	89	non-m¹A genes
Acart01G0339	103	non-m¹A genes
Acart01G0340	2257	non-m¹A genes
Acart01G0342	87	non-m¹A genes
Acart01G0343	99	non-m¹A genes
Acart01G0344	204	non-m¹A genes
Acart01G0345	227	m¹A genes
Acart01G0346	87	non-m¹A genes
Acart01G0347	27	non-m¹A genes
Acart01G0349	1488	non-m¹A genes
Acart01G0351	60	non-m¹A genes
Acart01G0353	39	non-m¹A genes
Acart01G0354	75	non-m¹A genes
Acart01G0355	444	non-m¹A genes
Acart01G0356	34	non-m¹A genes
Acart01G0358	28	non-m¹A genes
Acart01G0362	259	m¹A genes
Acart01G0363	47	non-m¹A genes
Acart01G0364	125	non-m¹A genes
Acart01G0365	75	non-m¹A genes
Acart01G0367	7	non-m¹A genes
Acart01G0368	161	non-m¹A genes
Acart01G0369	82	non-m¹A genes
Acart01G0371	59	non-m¹A genes
Acart01G0372	19	non-m¹A genes
Acart01G0376	31	non-m¹A genes
Acart01G0377	495	non-m¹A genes
Acart01G0378	120	non-m¹A genes
Acart01G0379	294	non-m¹A genes
Acart01G0380	45	non-m¹A genes
Acart01G0381	36	non-m¹A genes
Acart01G0382	374	m¹A genes
Acart01G0384	74	non-m¹A genes
Acart01G0389	26	non-m¹A genes
Acart01G0390	31	non-m¹A genes
Acart01G0391	87	non-m¹A genes
Acart01G0392	31	non-m¹A genes
Acart01G0393	69	m¹A genes
Acart01G0394	27	non-m¹A genes
Acart01G0395	15	non-m¹A genes
Acart01G0396	356	m¹A genes
Acart01G0398	11	non-m¹A genes
Acart01G0401	64	non-m¹A genes
Acart01G0402	18	non-m¹A genes
Acart01G0403	178	m¹A genes
Acart01G0404	217	m¹A genes
Acart01G0406	335	non-m¹A genes
Acart01G0407	138	non-m¹A genes
Acart01G0409	449	non-m¹A genes
Acart01G0410	3	non-m¹A genes
Acart01G0411	266	non-m¹A genes
Acart01G0412	37	non-m¹A genes
Acart01G0414	3	non-m¹A genes
Acart01G0415	277	non-m¹A genes
Acart01G0416	156	non-m¹A genes
Acart01G0417	109	non-m¹A genes
Acart01G0418	203	non-m¹A genes
Acart01G0420	452	non-m¹A genes
Acart01G0422	325	non-m¹A genes
Acart01G0424	69	non-m¹A genes
Acart01G0425	162	non-m¹A genes
Acart01G0426	90	non-m¹A genes
Acart01G0429	251	non-m¹A genes
Acart01G0430	165	m¹A genes
Acart01G0431	229	non-m¹A genes
Acart01G0432	47	non-m¹A genes
Acart01G0434	119	non-m¹A genes
Acart01G0435	442	non-m¹A genes
Acart01G0436	349	non-m¹A genes
Acart01G0438	306	m¹A genes
Acart01G0439	25	non-m¹A genes
Acart01G0440	155	non-m¹A genes
Acart01G0445	82	non-m¹A genes
Acart01G0447	117	non-m¹A genes
Acart01G0450	45	non-m¹A genes
Acart01G0452	117	non-m¹A genes
Acart01G0454	49	non-m¹A genes
Acart01G0455	335	non-m¹A genes
Acart01G0457	199	m¹A genes
Acart01G0459	90	non-m¹A genes
Acart01G0462	57	non-m¹A genes
Acart01G0463	85	m¹A genes
Acart01G0464	117	non-m¹A genes
Acart01G0465	59	non-m¹A genes
Acart01G0466	357	m¹A genes
Acart01G0467	112	non-m¹A genes
Acart01G0468	40	non-m¹A genes
Acart01G0470	50	non-m¹A genes
Acart01G0471	156	non-m¹A genes
Acart01G0472	75	non-m¹A genes
Acart01G0473	406	m¹A genes
Acart01G0475	92	non-m¹A genes
Acart01G0477	108	non-m¹A genes
Acart01G0481	19	non-m¹A genes
Acart01G0482	96	non-m¹A genes
Acart01G0483	19	non-m¹A genes
Acart01G0488	42	non-m¹A genes
Acart01G0490	108	non-m¹A genes
Acart01G0493	174	non-m¹A genes
Acart01G0494	301	non-m¹A genes
Acart01G0495	70	non-m¹A genes
Acart01G0497	43	non-m¹A genes
Acart01G0498	180	non-m¹A genes
Acart01G0500	75	non-m¹A genes
Acart01G0502	132	non-m¹A genes
Acart01G0504	230	non-m¹A genes
Acart01G0508	68	non-m¹A genes
Acart01G0510	122	m¹A genes
Acart01G0513	33	non-m¹A genes
Acart01G0515	93	m¹A genes
Acart01G0516	119	non-m¹A genes
Acart01G0517	30	non-m¹A genes
Acart01G0518	43	non-m¹A genes
Acart01G0520	18	non-m¹A genes
Acart01G0521	117	non-m¹A genes
Acart01G0522	230	non-m¹A genes
Acart01G0524	3	non-m¹A genes
Acart01G0525	63	non-m¹A genes
Acart01G0526	54	non-m¹A genes
Acart01G0529	58	non-m¹A genes
Acart01G0530	66	non-m¹A genes
Acart01G0531	186	non-m¹A genes
Acart01G0533	54	non-m¹A genes
Acart01G0537	156	non-m¹A genes
Acart01G0538	180	non-m¹A genes
Acart01G0542	135	non-m¹A genes
Acart01G0544	348	non-m¹A genes
Acart01G0545	352	non-m¹A genes
Acart01G0546	75	non-m¹A genes
Acart01G0549	48	non-m¹A genes
Acart01G0550	131	non-m¹A genes
Acart01G0552	44	non-m¹A genes
Acart01G0553	57	non-m¹A genes
Acart01G0554	11	non-m¹A genes
Acart01G0556	6	non-m¹A genes
Acart01G0558	194	non-m¹A genes
Acart01G0559	48	non-m¹A genes
Acart01G0560	106	non-m¹A genes
Acart01G0561	942	non-m¹A genes
Acart01G0562	52	non-m¹A genes
Acart01G0563	67	non-m¹A genes
Acart01G0564	8	non-m¹A genes
Acart01G0566	6	non-m¹A genes
Acart01G0568	134	non-m¹A genes
Acart01G0569	135	non-m¹A genes
Acart01G0570	256	non-m¹A genes
Acart01G0571	124	non-m¹A genes
Acart01G0572	125	non-m¹A genes
Acart01G0577	81	non-m¹A genes
Acart01G0579	58	m¹A genes
Acart01G0580	170	m¹A genes
Acart01G0582	57	non-m¹A genes
Acart01G0583	132	non-m¹A genes
Acart01G0587	164	non-m¹A genes
Acart01G0588	69	non-m¹A genes
Acart01G0590	3	non-m¹A genes
Acart01G0591	139	non-m¹A genes
Acart01G0592	78	non-m¹A genes
Acart01G0593	156	non-m¹A genes
Acart01G0594	73	non-m¹A genes
Acart01G0595	98	non-m¹A genes
Acart01G0596	34	non-m¹A genes
Acart01G0599	237	non-m¹A genes
Acart01G0600	133	non-m¹A genes
Acart01G0601	69	m¹A genes
Acart01G0603	65	non-m¹A genes
Acart01G0605	1156	non-m¹A genes
Acart01G0607	60	non-m¹A genes
Acart01G0608	377	non-m¹A genes
Acart01G0610	2548	non-m¹A genes
Acart01G0613	46	non-m¹A genes
Acart01G0615	2254	non-m¹A genes
Acart01G0616	57	non-m¹A genes
Acart01G0621	164	non-m¹A genes
Acart01G0625	195	non-m¹A genes
Acart01G0626	57	non-m¹A genes
Acart01G0627	18	non-m¹A genes
Acart01G0628	54	non-m¹A genes
Acart01G0629	65	non-m¹A genes
Acart01G0630	21	non-m¹A genes
Acart01G0632	630	m¹A genes
Acart01G0633	96	non-m¹A genes
Acart01G0636	1685	m¹A genes
Acart01G0637	29	non-m¹A genes
Acart01G0638	217	non-m¹A genes
Acart01G0639	212	non-m¹A genes
Acart01G0640	160	non-m¹A genes
Acart01G0643	40	non-m¹A genes
Acart01G0644	41	non-m¹A genes
Acart01G0645	121	non-m¹A genes
Acart01G0646	2630	non-m¹A genes
Acart01G0647	88	non-m¹A genes
Acart01G0648	44	non-m¹A genes
Acart01G0650	394	m¹A genes
Acart01G0653	136	non-m¹A genes
Acart01G0654	120	non-m¹A genes
Acart01G0655	38	non-m¹A genes
Acart01G0656	64	non-m¹A genes
Acart01G0657	7	non-m¹A genes
Acart01G0658	48	non-m¹A genes
Acart01G0659	47	non-m¹A genes
Acart01G0660	43	non-m¹A genes
Acart01G0661	70	non-m¹A genes
Acart01G0662	134	m¹A genes
Acart01G0665	1034	non-m¹A genes
Acart01G0666	117	non-m¹A genes
Acart01G0668	3	non-m¹A genes
Acart01G0670	223	non-m¹A genes
Acart01G0671	75	non-m¹A genes
Acart01G0673	74	non-m¹A genes
Acart01G0675	561	non-m¹A genes
Acart01G0677	408	non-m¹A genes
Acart01G0678	51	non-m¹A genes
Acart01G0684	67	non-m¹A genes
Acart01G0685	70	non-m¹A genes
Acart01G0687	484	non-m¹A genes
Acart01G0688	88	non-m¹A genes
Acart01G0689	41	non-m¹A genes
Acart01G0690	968	non-m¹A genes
Acart01G0693	33	non-m¹A genes
Acart01G0694	100	non-m¹A genes
Acart01G0695	27	non-m¹A genes
Acart01G0696	207	non-m¹A genes
Acart01G0697	177	non-m¹A genes
Acart01G0698	324	non-m¹A genes
Acart01G0701	138	non-m¹A genes
Acart01G0704	117	non-m¹A genes
Acart01G0705	2274	non-m¹A genes
Acart01G0706	23	non-m¹A genes
Acart01G0708	57	non-m¹A genes
Acart01G0709	59	non-m¹A genes
Acart01G0710	1864	non-m¹A genes
Acart01G0711	150	non-m¹A genes
Acart01G0713	56	non-m¹A genes
Acart01G0715	614	m¹A genes
Acart01G0716	44	non-m¹A genes
Acart01G0717	49	non-m¹A genes
Acart01G0719	48	non-m¹A genes
Acart01G0720	51	non-m¹A genes
Acart01G0721	51	non-m¹A genes
Acart01G0722	31	non-m¹A genes
Acart01G0723	53	non-m¹A genes
Acart01G0724	31	non-m¹A genes
Acart01G0727	78	non-m¹A genes
Acart01G0729	84	non-m¹A genes
Acart01G0730	57	non-m¹A genes
Acart01G0731	65	non-m¹A genes
Acart01G0734	175	non-m¹A genes
Acart01G0735	80	non-m¹A genes
Acart01G0736	24	non-m¹A genes
Acart01G0737	35	non-m¹A genes
Acart01G0738	16	non-m¹A genes
Acart01G0739	70	non-m¹A genes
Acart01G0740	71	non-m¹A genes
Acart01G0742	50	non-m¹A genes
Acart01G0743	4	non-m¹A genes
Acart01G0745	61	non-m¹A genes
Acart01G0746	62	non-m¹A genes
Acart01G0748	17	non-m¹A genes
Acart01G0750	119	non-m¹A genes
Acart01G0751	108	non-m¹A genes
Acart01G0752	109	non-m¹A genes
Acart01G0755	25	non-m¹A genes
Acart01G0759	130	non-m¹A genes
Acart01G0761	101	non-m¹A genes
Acart01G0762	129	non-m¹A genes
Acart01G0764	59	m¹A genes
Acart01G0766	1168	non-m¹A genes
Acart01G0767	69	non-m¹A genes
Acart01G0770	56	non-m¹A genes
Acart01G0772	82	non-m¹A genes
Acart01G0774	43	non-m¹A genes
Acart01G0776	103	non-m¹A genes
Acart01G0777	2944	non-m¹A genes
Acart01G0778	78	non-m¹A genes
Acart01G0781	64	non-m¹A genes
Acart01G0783	21	non-m¹A genes
Acart01G0784	75	non-m¹A genes
Acart01G0786	8	non-m¹A genes
Acart01G0788	106	non-m¹A genes
Acart01G0790	65	non-m¹A genes
Acart01G0792	13	non-m¹A genes
Acart01G0794	47	non-m¹A genes
Acart01G0795	54	non-m¹A genes
Acart01G0796	34	non-m¹A genes
Acart01G0800	73	non-m¹A genes
Acart01G0804	12	non-m¹A genes
Acart01G0808	138	non-m¹A genes
Acart01G0810	88	non-m¹A genes
Acart01G0813	15	non-m¹A genes
Acart01G0815	49	non-m¹A genes
Acart01G0817	116	non-m¹A genes
Acart01G0818	1261	m¹A genes
Acart01G0819	33	non-m¹A genes
Acart01G0822	53	non-m¹A genes
Acart01G0823	23	non-m¹A genes
Acart01G0824	198	non-m¹A genes
Acart01G0825	52	non-m¹A genes
Acart01G0826	52	non-m¹A genes
Acart01G0827	1956	non-m¹A genes
Acart01G0831	13	non-m¹A genes
Acart01G0833	70	non-m¹A genes
Acart01G0835	1427	non-m¹A genes
Acart01G0836	60	non-m¹A genes
Acart01G0838	1412	non-m¹A genes
Acart01G0839	43	non-m¹A genes
Acart01G0840	54	non-m¹A genes
Acart01G0842	20	non-m¹A genes
Acart01G0844	42	non-m¹A genes
Acart01G0846	49	non-m¹A genes
Acart01G0848	80	non-m¹A genes
Acart01G0850	130	non-m¹A genes
Acart01G0851	157	non-m¹A genes
Acart01G0852	49	non-m¹A genes
Acart01G0854	18	non-m¹A genes
Acart01G0855	64	non-m¹A genes
Acart01G0856	7	non-m¹A genes
Acart01G0857	137	non-m¹A genes
Acart01G0861	637	non-m¹A genes
Acart01G0863	52	non-m¹A genes
Acart01G0864	75	non-m¹A genes
Acart01G0865	96	non-m¹A genes
Acart01G0866	45	non-m¹A genes
Acart01G0868	82	non-m¹A genes
Acart01G0869	61	non-m¹A genes
Acart01G0870	79	non-m¹A genes
Acart01G0874	131	non-m¹A genes
Acart01G0876	151	m¹A genes
Acart01G0877	149	non-m¹A genes
Acart01G0878	545	non-m¹A genes
Acart01G0880	125	non-m¹A genes
Acart01G0881	148	non-m¹A genes
Acart01G0882	44	non-m¹A genes
Acart01G0885	133	non-m¹A genes
Acart01G0888	81	non-m¹A genes
Acart01G0890	101	non-m¹A genes
Acart01G0891	95	non-m¹A genes
Acart01G0893	1323	non-m¹A genes
Acart01G0894	126	non-m¹A genes
Acart01G0895	258	non-m¹A genes
Acart01G0896	78	non-m¹A genes
Acart01G0899	58	non-m¹A genes
Acart01G0900	135	non-m¹A genes
Acart01G0901	64	non-m¹A genes
Acart01G0902	27	non-m¹A genes
Acart01G0904	2324	non-m¹A genes
Acart01G0905	48	non-m¹A genes
Acart01G0907	41	non-m¹A genes
Acart01G0909	89	non-m¹A genes
Acart01G0910	53	m¹A genes
Acart01G0911	53	non-m¹A genes
Acart01G0912	50	non-m¹A genes
Acart01G0913	56	non-m¹A genes
Acart01G0914	213	non-m¹A genes
Acart01G0916	246	non-m¹A genes
Acart01G0918	48	non-m¹A genes
Acart01G0919	58	non-m¹A genes
Acart01G0921	29	non-m¹A genes
Acart01G0924	44	non-m¹A genes
Acart01G0930	26	non-m¹A genes
Acart01G0931	19	non-m¹A genes
Acart01G0932	274	m¹A genes
Acart01G0934	106	non-m¹A genes
Acart01G0936	174	non-m¹A genes
Acart01G0937	21	non-m¹A genes
Acart01G0939	189	non-m¹A genes
Acart01G0940	335	non-m¹A genes
Acart01G0941	57	non-m¹A genes
Acart01G0945	32	non-m¹A genes
Acart01G0949	63	non-m¹A genes
Acart01G0950	45	non-m¹A genes
Acart01G0951	77	non-m¹A genes
Acart01G0956	161	non-m¹A genes
Acart01G0959	56	non-m¹A genes
Acart01G0961	35	m¹A genes
Acart01G0962	43	non-m¹A genes
Acart01G0963	123	non-m¹A genes
Acart01G0965	110	non-m¹A genes
Acart01G0966	516	non-m¹A genes
Acart01G0967	100	non-m¹A genes
Acart01G0968	57	non-m¹A genes
Acart01G0969	25	non-m¹A genes
Acart01G0972	188	non-m¹A genes
Acart01G0973	28	non-m¹A genes
Acart01G0974	181	non-m¹A genes
Acart01G0975	134	non-m¹A genes
Acart01G0976	12	non-m¹A genes
Acart01G0978	493	non-m¹A genes
Acart01G0979	70	non-m¹A genes
Acart01G0980	258	non-m¹A genes
Acart01G0982	1078	non-m¹A genes
Acart01G0985	2606	non-m¹A genes
Acart01G0986	101	non-m¹A genes
Acart01G0987	133	non-m¹A genes
Acart01G0988	27	non-m¹A genes
Acart01G0989	46	non-m¹A genes
Acart01G0990	105	non-m¹A genes
Acart01G0993	23	non-m¹A genes
Acart01G0994	28	non-m¹A genes
Acart01G0996	80	non-m¹A genes
Acart01G0997	116	non-m¹A genes
Acart01G1002	94	m¹A genes
Acart01G1004	977	non-m¹A genes
Acart01G1005	19	non-m¹A genes
Acart01G1006	1795	non-m¹A genes
Acart01G1007	79	non-m¹A genes
Acart01G1009	1287	non-m¹A genes
Acart01G1011	38	non-m¹A genes
Acart01G1012	344	non-m¹A genes
Acart01G1015	104	non-m¹A genes
Acart01G1016	60	non-m¹A genes
Acart01G1018	1239	non-m¹A genes
Acart01G1022	1757	non-m¹A genes
Acart01G1023	160	non-m¹A genes
Acart01G1024	37	non-m¹A genes
Acart01G1025	889	non-m¹A genes
Acart01G1027	55	non-m¹A genes
Acart01G1029	59	non-m¹A genes
Acart01G1030	1601	non-m¹A genes
Acart01G1031	56	non-m¹A genes
Acart01G1032	33	non-m¹A genes
Acart01G1033	1255	non-m¹A genes
Acart01G1034	57	non-m¹A genes
Acart01G1035	96	non-m¹A genes
Acart01G1036	59	non-m¹A genes
Acart01G1038	2910	non-m¹A genes
Acart01G1040	244	non-m¹A genes
Acart01G1041	123	non-m¹A genes
Acart01G1042	191	non-m¹A genes
Acart01G1043	1164	non-m¹A genes
Acart01G1044	97	non-m¹A genes
Acart01G1045	166	non-m¹A genes
Acart01G1046	72	non-m¹A genes
Acart01G1047	1088	non-m¹A genes
Acart01G1048	137	non-m¹A genes
Acart01G1049	119	non-m¹A genes
Acart01G1050	56	non-m¹A genes
Acart01G1051	1015	non-m¹A genes
Acart01G1052	1239	non-m¹A genes
Acart01G1053	677	non-m¹A genes
Acart01G1054	89	non-m¹A genes
Acart01G1056	1254	non-m¹A genes
Acart01G1057	95	non-m¹A genes
Acart01G1059	39	non-m¹A genes
Acart01G1060	44	non-m¹A genes
Acart01G1061	839	non-m¹A genes
Acart01G1063	141	non-m¹A genes
Acart01G1064	48	non-m¹A genes
Acart01G1065	949	non-m¹A genes
Acart01G1067	27	non-m¹A genes
Acart01G1070	72	non-m¹A genes
Acart01G1072	83	non-m¹A genes
Acart01G1074	15	non-m¹A genes
Acart01G1075	183	non-m¹A genes
Acart01G1077	19	non-m¹A genes
Acart01G1080	27	non-m¹A genes
Acart01G1081	47	non-m¹A genes
Acart01G1083	92	non-m¹A genes
Acart01G1085	22	non-m¹A genes
Acart01G1087	87	non-m¹A genes
Acart01G1088	22	non-m¹A genes
Acart01G1089	54	non-m¹A genes
Acart01G1092	92	non-m¹A genes
Acart01G1093	71	non-m¹A genes
Acart01G1097	53	non-m¹A genes
Acart01G1099	9	non-m¹A genes
Acart01G1101	39	non-m¹A genes
Acart01G1102	23	non-m¹A genes
Acart01G1103	10	non-m¹A genes
Acart01G1104	863	non-m¹A genes
Acart01G1105	55	non-m¹A genes
Acart01G1106	147	non-m¹A genes
Acart01G1108	45	non-m¹A genes
Acart01G1110	37	non-m¹A genes
Acart01G1111	107	non-m¹A genes
Acart01G1112	132	non-m¹A genes
Acart01G1113	139	non-m¹A genes
Acart01G1114	247	m¹A genes
Acart01G1115	250	non-m¹A genes
Acart01G1117	45	non-m¹A genes
Acart01G1119	74	non-m¹A genes
Acart01G1120	18	non-m¹A genes
Acart01G1121	95	m¹A genes
Acart01G1122	61	non-m¹A genes
Acart01G1126	46	non-m¹A genes
Acart01G1127	52	non-m¹A genes
Acart01G1128	175	non-m¹A genes
Acart01G1130	191	non-m¹A genes
Acart01G1132	67	non-m¹A genes
Acart01G1134	50	non-m¹A genes
Acart01G1135	912	non-m¹A genes
Acart01G1136	13	non-m¹A genes
Acart01G1137	170	non-m¹A genes
Acart01G1138	2107	non-m¹A genes
Acart01G1139	175	non-m¹A genes
Acart01G1141	18	non-m¹A genes
Acart01G1142	10	non-m¹A genes
Acart01G1143	687	non-m¹A genes
Acart01G1144	54	non-m¹A genes
Acart01G1146	128	non-m¹A genes
Acart01G1147	23	non-m¹A genes
Acart01G1149	58	non-m¹A genes
Acart01G1150	149	non-m¹A genes
Acart01G1151	136	non-m¹A genes
Acart01G1152	127	non-m¹A genes
Acart01G1153	36	non-m¹A genes
Acart01G1154	93	non-m¹A genes
Acart01G1156	40	non-m¹A genes
Acart01G1157	44	non-m¹A genes
Acart01G1159	42	non-m¹A genes
Acart01G1160	154	non-m¹A genes
Acart01G1161	437	non-m¹A genes
Acart01G1163	237	non-m¹A genes
Acart01G1164	50	non-m¹A genes
Acart01G1166	279	non-m¹A genes
Acart01G1167	31	non-m¹A genes
Acart01G1168	576	non-m¹A genes
Acart01G1171	69	non-m¹A genes
Acart01G1172	277	m¹A genes
Acart01G1173	82	non-m¹A genes
Acart01G1178	27	non-m¹A genes
Acart01G1182	1495	non-m¹A genes
Acart01G1184	44	non-m¹A genes
Acart01G1185	475	non-m¹A genes
Acart01G1186	147	m¹A genes
Acart01G1187	60	non-m¹A genes
Acart01G1188	299	non-m¹A genes
Acart01G1196	123	non-m¹A genes
Acart01G1199	498	non-m¹A genes
Acart01G1200	224	non-m¹A genes
Acart01G1201	136	non-m¹A genes
Acart01G1203	381	non-m¹A genes
Acart01G1206	317	non-m¹A genes
Acart01G1207	1649	non-m¹A genes
Acart01G1209	43	non-m¹A genes
Acart01G1210	16	non-m¹A genes
Acart01G1212	155	non-m¹A genes
Acart01G1214	81	non-m¹A genes
Acart01G1215	266	non-m¹A genes
Acart01G1216	172	non-m¹A genes
Acart01G1217	1615	non-m¹A genes
Acart01G1220	25	non-m¹A genes
Acart01G1221	1540	non-m¹A genes
Acart01G1222	67	m¹A genes
Acart01G1225	91	non-m¹A genes
Acart01G1226	22	non-m¹A genes
Acart01G1228	154	non-m¹A genes
Acart01G1229	57	non-m¹A genes
Acart01G1230	165	m¹A genes
Acart01G1231	96	non-m¹A genes
Acart01G1232	216	non-m¹A genes
Acart01G1233	142	non-m¹A genes
Acart01G1234	34	non-m¹A genes
Acart01G1235	122	non-m¹A genes
Acart01G1236	49	non-m¹A genes
Acart01G1239	67	non-m¹A genes
Acart01G1240	46	non-m¹A genes
Acart01G1241	166	non-m¹A genes
Acart01G1242	83	m¹A genes
Acart01G1243	115	non-m¹A genes
Acart01G1245	145	non-m¹A genes
Acart01G1246	102	non-m¹A genes
Acart01G1247	57	non-m¹A genes
Acart01G1249	106	m¹A genes
Acart01G1250	20	non-m¹A genes
Acart01G1252	77	non-m¹A genes
Acart01G1253	52	non-m¹A genes
Acart01G1254	1967	non-m¹A genes
Acart01G1257	51	non-m¹A genes
Acart01G1258	13	non-m¹A genes
Acart01G1260	43	m¹A genes
Acart01G1263	27	non-m¹A genes
Acart01G1264	28	non-m¹A genes
Acart01G1265	816	non-m¹A genes
Acart01G1266	75	non-m¹A genes
Acart01G1268	120	non-m¹A genes
Acart01G1269	48	non-m¹A genes
Acart01G1270	36	non-m¹A genes
Acart01G1271	16	non-m¹A genes
Acart01G1273	140	non-m¹A genes
Acart01G1277	89	non-m¹A genes
Acart01G1280	45	non-m¹A genes
Acart01G1281	39	non-m¹A genes
Acart01G1283	30	non-m¹A genes
Acart01G1284	390	non-m¹A genes
Acart01G1285	1528	non-m¹A genes
Acart01G1286	272	non-m¹A genes
Acart01G1287	205	non-m¹A genes
Acart01G1290	58	non-m¹A genes
Acart01G1292	1054	non-m¹A genes
Acart01G1293	91	non-m¹A genes
Acart01G1294	251	non-m¹A genes
Acart01G1295	107	non-m¹A genes
Acart01G1296	112	non-m¹A genes
Acart01G1298	16	non-m¹A genes
Acart01G1299	103	non-m¹A genes
Acart01G1300	28	non-m¹A genes
Acart01G1301	44	non-m¹A genes
Acart01G1302	44	non-m¹A genes
Acart01G1303	74	non-m¹A genes
Acart01G1304	74	non-m¹A genes
Acart01G1305	64	non-m¹A genes
Acart01G1306	78	non-m¹A genes
Acart01G1307	70	non-m¹A genes
Acart01G1309	332	non-m¹A genes
Acart01G1314	122	non-m¹A genes
Acart01G1316	76	non-m¹A genes
Acart01G1317	109	non-m¹A genes
Acart01G1318	94	non-m¹A genes
Acart01G1319	153	non-m¹A genes
Acart01G1320	84	non-m¹A genes
Acart01G1321	14	non-m¹A genes
Acart01G1322	69	non-m¹A genes
Acart01G1323	182	non-m¹A genes
Acart01G1324	146	non-m¹A genes
Acart01G1327	277	non-m¹A genes
Acart01G1330	317	non-m¹A genes
Acart01G1333	138	non-m¹A genes
Acart01G1334	41	non-m¹A genes
Acart01G1335	316	non-m¹A genes
Acart01G1337	60	non-m¹A genes
Acart01G1339	18	m¹A genes
Acart01G1340	68	non-m¹A genes
Acart01G1341	97	non-m¹A genes
Acart01G1345	138	non-m¹A genes
Acart01G1346	99	m¹A genes
Acart01G1348	173	non-m¹A genes
Acart01G1349	153	non-m¹A genes
Acart01G1350	148	non-m¹A genes
Acart01G1352	22	non-m¹A genes
Acart01G1353	10	non-m¹A genes
Acart01G1354	228	non-m¹A genes
Acart01G1357	183	non-m¹A genes
Acart01G1358	38	non-m¹A genes
Acart01G1360	602	m¹A genes
Acart01G1362	98	non-m¹A genes
Acart01G1363	184	non-m¹A genes
Acart01G1365	55	non-m¹A genes
Acart01G1366	10	non-m¹A genes
Acart01G1368	82	non-m¹A genes
Acart01G1369	6	non-m¹A genes
Acart01G1375	159	non-m¹A genes
Acart01G1376	76	non-m¹A genes
Acart01G1378	21	non-m¹A genes
Acart01G1379	248	non-m¹A genes
Acart01G1380	117	non-m¹A genes
Acart01G1383	663	non-m¹A genes
Acart01G1385	74	non-m¹A genes
Acart01G1387	103	non-m¹A genes
Acart01G1389	48	non-m¹A genes
Acart01G1393	47	non-m¹A genes
Acart01G1394	191	m¹A genes
Acart01G1395	57	non-m¹A genes
Acart01G1396	488	non-m¹A genes
Acart01G1397	120	non-m¹A genes
Acart01G1398	25	non-m¹A genes
Acart01G1400	18	non-m¹A genes
Acart01G1406	53	non-m¹A genes
Acart01G1408	117	non-m¹A genes
Acart01G1409	1590	m¹A genes
Acart01G1410	43	non-m¹A genes
Acart01G1412	105	non-m¹A genes
Acart01G1413	90	non-m¹A genes
Acart01G1416	99	non-m¹A genes
Acart01G1421	312	non-m¹A genes
Acart01G1422	682	non-m¹A genes
Acart01G1423	799	non-m¹A genes
Acart01G1424	114	non-m¹A genes
Acart01G1425	449	non-m¹A genes
Acart01G1426	14	non-m¹A genes
Acart01G1428	121	non-m¹A genes
Acart01G1429	43	non-m¹A genes
Acart01G1431	227	non-m¹A genes
Acart01G1432	70	non-m¹A genes
Acart01G1434	882	non-m¹A genes
Acart01G1437	19	non-m¹A genes
Acart01G1442	36	non-m¹A genes
Acart01G1443	55	non-m¹A genes
Acart01G1445	26	non-m¹A genes
Acart01G1447	73	non-m¹A genes
Acart01G1449	101	non-m¹A genes
Acart01G1450	303	non-m¹A genes
Acart01G1451	29	non-m¹A genes
Acart01G1452	90	non-m¹A genes
Acart01G1455	100	non-m¹A genes
Acart01G1456	57	non-m¹A genes
Acart01G1457	112	non-m¹A genes
Acart01G1458	99	non-m¹A genes
Acart01G1459	84	non-m¹A genes
Acart01G1460	142	non-m¹A genes
Acart01G1461	83	m¹A genes
Acart01G1463	104	non-m¹A genes
Acart01G1464	106	non-m¹A genes
Acart01G1465	454	non-m¹A genes
Acart01G1469	139	non-m¹A genes
Acart01G1470	118	non-m¹A genes
Acart01G1473	24	non-m¹A genes
Acart01G1476	119	non-m¹A genes
Acart01G1477	13	non-m¹A genes
Acart01G1479	490	non-m¹A genes
Acart01G1481	27	non-m¹A genes
Acart01G1482	76	non-m¹A genes
Acart01G1484	38	non-m¹A genes
Acart01G1485	37	non-m¹A genes
Acart01G1486	102	m¹A genes
Acart01G1489	142	m¹A genes
Acart01G1492	32	non-m¹A genes
Acart01G1495	36	non-m¹A genes
Acart01G1497	77	non-m¹A genes
Acart01G1498	32	non-m¹A genes
Acart01G1499	4	non-m¹A genes
Acart01G1500	57	non-m¹A genes
Acart01G1501	72	non-m¹A genes
Acart01G1502	98	non-m¹A genes
Acart01G1504	81	non-m¹A genes
Acart01G1505	560	m¹A genes
Acart01G1506	111	non-m¹A genes
Acart01G1507	118	non-m¹A genes
Acart01G1508	145	non-m¹A genes
Acart01G1510	31	non-m¹A genes
Acart01G1511	58	m¹A genes
Acart01G1512	101	m¹A genes
Acart01G1513	58	non-m¹A genes
Acart01G1514	362	non-m¹A genes
Acart01G1516	411	non-m¹A genes
Acart01G1517	42	non-m¹A genes
Acart01G1520	29	non-m¹A genes
Acart01G1521	162	non-m¹A genes
Acart01G1522	267	m¹A genes
Acart01G1523	81	non-m¹A genes
Acart01G1524	171	non-m¹A genes
Acart01G1526	161	non-m¹A genes
Acart01G1527	28	non-m¹A genes
Acart01G1528	36	non-m¹A genes
Acart01G1529	65	non-m¹A genes
Acart01G1530	8	non-m¹A genes
Acart01G1533	192	non-m¹A genes
Acart01G1534	51	non-m¹A genes
Acart01G1535	1291	non-m¹A genes
Acart01G1536	15	non-m¹A genes
Acart01G1538	75	non-m¹A genes
Acart01G1539	72	non-m¹A genes
Acart01G1540	216	non-m¹A genes
Acart01G1542	133	non-m¹A genes
Acart01G1543	30	non-m¹A genes
Acart01G1544	138	non-m¹A genes
Acart01G1545	115	non-m¹A genes
Acart01G1548	43	non-m¹A genes
Acart01G1549	19	non-m¹A genes
Acart01G1550	78	non-m¹A genes
Acart01G1551	68	non-m¹A genes
Acart01G1552	97	non-m¹A genes
Acart01G1553	6	non-m¹A genes
Acart01G1555	305	non-m¹A genes
Acart01G1557	144	non-m¹A genes
Acart01G1558	109	non-m¹A genes
Acart01G1562	217	non-m¹A genes
Acart01G1563	8	non-m¹A genes
Acart01G1564	45	non-m¹A genes
Acart01G1565	52	non-m¹A genes
Acart01G1566	160	non-m¹A genes
Acart01G1569	74	non-m¹A genes
Acart01G1570	28	non-m¹A genes
Acart01G1572	404	non-m¹A genes
Acart01G1573	68	non-m¹A genes
Acart01G1576	62	m¹A genes
Acart01G1578	57	non-m¹A genes
Acart01G1582	91	non-m¹A genes
Acart01G1589	429	non-m¹A genes
Acart01G1591	291	non-m¹A genes
Acart01G1596	11	non-m¹A genes
Acart01G1601	192	non-m¹A genes
Acart01G1603	61	non-m¹A genes
Acart01G1604	47	non-m¹A genes
Acart01G1605	19	non-m¹A genes
Acart01G1607	105	non-m¹A genes
Acart01G1608	48	non-m¹A genes
Acart01G1609	216	non-m¹A genes
Acart01G1610	81	non-m¹A genes
Acart01G1613	445	non-m¹A genes
Acart01G1614	63	non-m¹A genes
Acart01G1617	44	non-m¹A genes
Acart01G1618	29	non-m¹A genes
Acart01G1619	43	non-m¹A genes
Acart01G1621	432	non-m¹A genes
Acart01G1622	33	non-m¹A genes
Acart01G1623	108	non-m¹A genes
Acart01G1624	134	non-m¹A genes
Acart01G1625	124	non-m¹A genes
Acart01G1626	62	non-m¹A genes
Acart01G1627	103	non-m¹A genes
Acart01G1630	862	non-m¹A genes
Acart01G1634	252	non-m¹A genes
Acart01G1636	85	m¹A genes
Acart01G1640	169	m¹A genes
Acart01G1643	113	non-m¹A genes
Acart01G1645	278	m¹A genes
Acart01G1646	92	non-m¹A genes
Acart01G1647	100	m¹A genes
Acart01G1648	43	non-m¹A genes
Acart01G1651	49	non-m¹A genes
Acart01G1652	119	non-m¹A genes
Acart01G1653	50	non-m¹A genes
Acart01G1654	41	non-m¹A genes
Acart01G1655	113	m¹A genes
Acart01G1656	111	non-m¹A genes
Acart01G1659	76	non-m¹A genes
Acart01G1662	182	non-m¹A genes
Acart01G1663	84	non-m¹A genes
Acart01G1664	105	non-m¹A genes
Acart01G1665	77	non-m¹A genes
Acart01G1666	68	non-m¹A genes
Acart01G1667	124	non-m¹A genes
Acart01G1670	88	non-m¹A genes
Acart01G1672	193	non-m¹A genes
Acart01G1673	60	non-m¹A genes
Acart01G1674	27	non-m¹A genes
Acart01G1675	92	non-m¹A genes
Acart01G1679	89	non-m¹A genes
Acart01G1684	787	non-m¹A genes
Acart01G1685	234	non-m¹A genes
Acart01G1688	59	non-m¹A genes
Acart01G1691	1800	non-m¹A genes
Acart01G1692	91	non-m¹A genes
Acart01G1693	134	non-m¹A genes
Acart01G1695	269	non-m¹A genes
Acart01G1697	122	m¹A genes
Acart01G1698	293	non-m¹A genes
Acart01G1699	103	non-m¹A genes
Acart01G1700	45	non-m¹A genes
Acart01G1701	7	non-m¹A genes
Acart01G1702	114	non-m¹A genes
Acart01G1703	75	non-m¹A genes
Acart01G1704	4	non-m¹A genes
Acart01G1705	236	non-m¹A genes
Acart01G1706	152	non-m¹A genes
Acart01G1708	57	m¹A genes
Acart01G1709	35	non-m¹A genes
Acart01G1710	70	non-m¹A genes
Acart01G1711	159	non-m¹A genes
Acart01G1713	22	non-m¹A genes
Acart01G1717	117	non-m¹A genes
Acart01G1721	388	non-m¹A genes
Acart01G1722	38	non-m¹A genes
Acart01G1723	390	non-m¹A genes
Acart01G1725	54	non-m¹A genes
Acart01G1728	11	non-m¹A genes
Acart01G1729	93	non-m¹A genes
Acart01G1730	947	non-m¹A genes
Acart01G1732	54	non-m¹A genes
Acart01G1733	105	non-m¹A genes
Acart01G1734	69	non-m¹A genes
Acart01G1735	70	non-m¹A genes
Acart01G1736	43	non-m¹A genes
Acart01G1737	1101	non-m¹A genes
Acart01G1738	34	non-m¹A genes
Acart01G1739	205	non-m¹A genes
Acart01G1743	240	non-m¹A genes
Acart01G1745	163	non-m¹A genes
Acart01G1746	50	non-m¹A genes
Acart01G1747	98	non-m¹A genes
Acart01G1748	136	non-m¹A genes
Acart01G1749	83	non-m¹A genes
Acart01G1750	136	non-m¹A genes
Acart01G1752	239	non-m¹A genes
Acart01G1753	204	non-m¹A genes
Acart01G1754	301	non-m¹A genes
Acart01G1755	82	non-m¹A genes
Acart01G1756	113	non-m¹A genes
Acart01G1757	370	m¹A genes
Acart01G1759	114	m¹A genes
Acart01G1760	120	non-m¹A genes
Acart01G1761	226	non-m¹A genes
Acart01G1762	39	non-m¹A genes
Acart01G1764	140	non-m¹A genes
Acart01G1765	336	m¹A genes
Acart01G1766	389	non-m¹A genes
Acart01G1768	9	non-m¹A genes
Acart01G1770	58	non-m¹A genes
Acart01G1771	41	non-m¹A genes
Acart01G1774	76	non-m¹A genes
Acart01G1775	95	non-m¹A genes
Acart01G1776	124	non-m¹A genes
Acart01G1781	170	non-m¹A genes
Acart01G1782	93	non-m¹A genes
Acart01G1783	177	non-m¹A genes
Acart01G1784	151	m¹A genes
Acart01G1785	134	m¹A genes
Acart01G1788	66	non-m¹A genes
Acart01G1789	627	m¹A genes
Acart01G1791	99	non-m¹A genes
Acart01G1793	41	m¹A genes
Acart01G1797	34	non-m¹A genes
Acart01G1798	48	m¹A genes
Acart01G1799	11	non-m¹A genes
Acart01G1803	157	non-m¹A genes
Acart01G1804	53	non-m¹A genes
Acart01G1805	11	non-m¹A genes
Acart01G1808	399	m¹A genes
Acart01G1809	164	non-m¹A genes
Acart01G1811	55	non-m¹A genes
Acart01G1813	80	m¹A genes
Acart01G1814	186	m¹A genes
Acart01G1815	114	non-m¹A genes
Acart01G1818	148	non-m¹A genes
Acart01G1819	57	non-m¹A genes
Acart01G1821	70	non-m¹A genes
Acart01G1822	45	non-m¹A genes
Acart01G1824	16	non-m¹A genes
Acart01G1825	50	non-m¹A genes
Acart01G1826	395	m¹A genes
Acart01G1827	26	non-m¹A genes
Acart01G1829	48	non-m¹A genes
Acart01G1832	214	non-m¹A genes
Acart01G1834	85	non-m¹A genes
Acart01G1836	165	non-m¹A genes
Acart01G1838	1031	non-m¹A genes
Acart02G0001	199	non-m¹A genes
Acart02G0002	182	non-m¹A genes
Acart02G0003	132	non-m¹A genes
Acart02G0008	11	non-m¹A genes
Acart02G0009	211	non-m¹A genes
Acart02G0010	147	non-m¹A genes
Acart02G0012	171	non-m¹A genes
Acart02G0013	479	non-m¹A genes
Acart02G0018	91	non-m¹A genes
Acart02G0020	114	m¹A genes
Acart02G0022	298	non-m¹A genes
Acart02G0025	15	non-m¹A genes
Acart02G0026	365	m¹A genes
Acart02G0027	487	non-m¹A genes
Acart02G0028	72	non-m¹A genes
Acart02G0030	191	non-m¹A genes
Acart02G0032	92	non-m¹A genes
Acart02G0033	80	non-m¹A genes
Acart02G0035	71	non-m¹A genes
Acart02G0036	21	non-m¹A genes
Acart02G0038	68	non-m¹A genes
Acart02G0040	87	non-m¹A genes
Acart02G0041	25	non-m¹A genes
Acart02G0043	169	non-m¹A genes
Acart02G0044	319	non-m¹A genes
Acart02G0045	99	non-m¹A genes
Acart02G0046	46	non-m¹A genes
Acart02G0048	82	non-m¹A genes
Acart02G0051	117	non-m¹A genes
Acart02G0053	644	non-m¹A genes
Acart02G0054	140	non-m¹A genes
Acart02G0055	500	m¹A genes
Acart02G0056	199	non-m¹A genes
Acart02G0057	48	non-m¹A genes
Acart02G0059	177	non-m¹A genes
Acart02G0062	372	m¹A genes
Acart02G0064	14	non-m¹A genes
Acart02G0066	89	non-m¹A genes
Acart02G0067	147	non-m¹A genes
Acart02G0069	132	non-m¹A genes
Acart02G0070	113	non-m¹A genes
Acart02G0071	143	non-m¹A genes
Acart02G0072	117	m¹A genes
Acart02G0075	114	m¹A genes
Acart02G0077	161	non-m¹A genes
Acart02G0078	3	non-m¹A genes
Acart02G0080	121	non-m¹A genes
Acart02G0081	104	non-m¹A genes
Acart02G0082	292	non-m¹A genes
Acart02G0085	171	non-m¹A genes
Acart02G0087	55	non-m¹A genes
Acart02G0088	129	non-m¹A genes
Acart02G0089	161	non-m¹A genes
Acart02G0090	171	non-m¹A genes
Acart02G0091	12	non-m¹A genes
Acart02G0092	13	non-m¹A genes
Acart02G0098	105	non-m¹A genes
Acart02G0099	223	non-m¹A genes
Acart02G0100	216	non-m¹A genes
Acart02G0101	69	non-m¹A genes
Acart02G0102	3	non-m¹A genes
Acart02G0103	43	non-m¹A genes
Acart02G0108	43	non-m¹A genes
Acart02G0109	215	non-m¹A genes
Acart02G0110	128	non-m¹A genes
Acart02G0112	53	non-m¹A genes
Acart02G0113	192	non-m¹A genes
Acart02G0114	52	non-m¹A genes
Acart02G0116	113	non-m¹A genes
Acart02G0117	108	non-m¹A genes
Acart02G0118	74	non-m¹A genes
Acart02G0120	104	non-m¹A genes
Acart02G0121	17	non-m¹A genes
Acart02G0122	138	non-m¹A genes
Acart02G0123	70	non-m¹A genes
Acart02G0124	95	non-m¹A genes
Acart02G0125	59	non-m¹A genes
Acart02G0127	61	non-m¹A genes
Acart02G0130	73	non-m¹A genes
Acart02G0131	84	non-m¹A genes
Acart02G0132	60	non-m¹A genes
Acart02G0133	192	m¹A genes
Acart02G0135	746	non-m¹A genes
Acart02G0136	128	non-m¹A genes
Acart02G0139	38	m¹A genes
Acart02G0140	99	non-m¹A genes
Acart02G0141	352	non-m¹A genes
Acart02G0143	36	non-m¹A genes
Acart02G0146	83	non-m¹A genes
Acart02G0147	293	non-m¹A genes
Acart02G0148	6	non-m¹A genes
Acart02G0149	1521	m¹A genes
Acart02G0150	44	m¹A genes
Acart02G0151	313	m¹A genes
Acart02G0152	248	non-m¹A genes
Acart02G0155	179	m¹A genes
Acart02G0157	10	non-m¹A genes
Acart02G0158	50	non-m¹A genes
Acart02G0160	119	non-m¹A genes
Acart02G0162	50	non-m¹A genes
Acart02G0163	63	non-m¹A genes
Acart02G0165	77	non-m¹A genes
Acart02G0166	63	non-m¹A genes
Acart02G0168	20	non-m¹A genes
Acart02G0170	6	non-m¹A genes
Acart02G0172	352	non-m¹A genes
Acart02G0174	134	non-m¹A genes
Acart02G0175	202	non-m¹A genes
Acart02G0176	103	non-m¹A genes
Acart02G0177	55	non-m¹A genes
Acart02G0178	722	non-m¹A genes
Acart02G0179	166	non-m¹A genes
Acart02G0180	44	non-m¹A genes
Acart02G0181	55	non-m¹A genes
Acart02G0182	60	non-m¹A genes
Acart02G0184	55	non-m¹A genes
Acart02G0186	1269	non-m¹A genes
Acart02G0187	191	non-m¹A genes
Acart02G0188	328	non-m¹A genes
Acart02G0191	13	non-m¹A genes
Acart02G0193	391	m¹A genes
Acart02G0196	182	non-m¹A genes
Acart02G0197	4	non-m¹A genes
Acart02G0200	74	non-m¹A genes
Acart02G0202	109	non-m¹A genes
Acart02G0203	40	non-m¹A genes
Acart02G0204	26	non-m¹A genes
Acart02G0205	76	non-m¹A genes
Acart02G0206	60	non-m¹A genes
Acart02G0207	568	m¹A genes
Acart02G0209	184	non-m¹A genes
Acart02G0210	70	non-m¹A genes
Acart02G0213	38	non-m¹A genes
Acart02G0214	187	non-m¹A genes
Acart02G0215	95	non-m¹A genes
Acart02G0216	72	non-m¹A genes
Acart02G0217	110	non-m¹A genes
Acart02G0218	57	non-m¹A genes
Acart02G0219	68	non-m¹A genes
Acart02G0221	55	non-m¹A genes
Acart02G0222	74	non-m¹A genes
Acart02G0223	66	m¹A genes
Acart02G0226	273	non-m¹A genes
Acart02G0227	99	non-m¹A genes
Acart02G0228	135	non-m¹A genes
Acart02G0229	65	non-m¹A genes
Acart02G0232	104	non-m¹A genes
Acart02G0233	1251	non-m¹A genes
Acart02G0234	29	non-m¹A genes
Acart02G0236	71	non-m¹A genes
Acart02G0237	236	non-m¹A genes
Acart02G0241	216	non-m¹A genes
Acart02G0242	102	non-m¹A genes
Acart02G0243	276	non-m¹A genes
Acart02G0245	57	non-m¹A genes
Acart02G0247	41	non-m¹A genes
Acart02G0248	87	m¹A genes
Acart02G0250	51	non-m¹A genes
Acart02G0251	255	m¹A genes
Acart02G0252	188	m¹A genes
Acart02G0253	41	non-m¹A genes
Acart02G0254	57	non-m¹A genes
Acart02G0256	63	non-m¹A genes
Acart02G0257	192	non-m¹A genes
Acart02G0259	198	non-m¹A genes
Acart02G0261	93	non-m¹A genes
Acart02G0262	400	non-m¹A genes
Acart02G0265	59	non-m¹A genes
Acart02G0266	95	non-m¹A genes
Acart02G0269	24	non-m¹A genes
Acart02G0273	110	non-m¹A genes
Acart02G0274	59	non-m¹A genes
Acart02G0276	207	non-m¹A genes
Acart02G0280	71	non-m¹A genes
Acart02G0281	34	non-m¹A genes
Acart02G0282	322	non-m¹A genes
Acart02G0283	37	m¹A genes
Acart02G0285	85	non-m¹A genes
Acart02G0287	50	non-m¹A genes
Acart02G0288	238	non-m¹A genes
Acart02G0289	242	non-m¹A genes
Acart02G0290	115	non-m¹A genes
Acart02G0291	290	m¹A genes
Acart02G0292	78	non-m¹A genes
Acart02G0294	181	non-m¹A genes
Acart02G0298	193	m¹A genes
Acart02G0299	174	non-m¹A genes
Acart02G0301	174	non-m¹A genes
Acart02G0302	175	non-m¹A genes
Acart02G0303	154	non-m¹A genes
Acart02G0304	172	non-m¹A genes
Acart02G0305	230	non-m¹A genes
Acart02G0306	558	m¹A genes
Acart02G0307	7	non-m¹A genes
Acart02G0308	313	non-m¹A genes
Acart02G0313	109	non-m¹A genes
Acart02G0314	67	non-m¹A genes
Acart02G0315	133	non-m¹A genes
Acart02G0316	83	non-m¹A genes
Acart02G0317	90	non-m¹A genes
Acart02G0318	19	non-m¹A genes
Acart02G0319	71	non-m¹A genes
Acart02G0320	51	non-m¹A genes
Acart02G0321	138	non-m¹A genes
Acart02G0322	65	non-m¹A genes
Acart02G0323	34	m¹A genes
Acart02G0326	62	non-m¹A genes
Acart02G0327	18	non-m¹A genes
Acart02G0329	44	non-m¹A genes
Acart02G0330	85	non-m¹A genes
Acart02G0337	108	non-m¹A genes
Acart02G0339	42	non-m¹A genes
Acart02G0340	134	non-m¹A genes
Acart02G0343	213	non-m¹A genes
Acart02G0344	213	m¹A genes
Acart02G0346	91	non-m¹A genes
Acart02G0352	135	non-m¹A genes
Acart02G0354	13	non-m¹A genes
Acart02G0355	100	non-m¹A genes
Acart02G0356	26	non-m¹A genes
Acart02G0357	360	non-m¹A genes
Acart02G0358	348	non-m¹A genes
Acart02G0359	45	non-m¹A genes
Acart02G0360	21	non-m¹A genes
Acart02G0361	224	non-m¹A genes
Acart02G0364	83	non-m¹A genes
Acart02G0366	36	non-m¹A genes
Acart02G0368	70	non-m¹A genes
Acart02G0369	45	non-m¹A genes
Acart02G0370	1688	non-m¹A genes
Acart02G0371	85	non-m¹A genes
Acart02G0372	140	non-m¹A genes
Acart02G0373	134	non-m¹A genes
Acart02G0374	242	non-m¹A genes
Acart02G0376	30	non-m¹A genes
Acart02G0380	228	non-m¹A genes
Acart02G0381	302	non-m¹A genes
Acart02G0382	29	non-m¹A genes
Acart02G0384	43	non-m¹A genes
Acart02G0387	50	non-m¹A genes
Acart02G0391	438	m¹A genes
Acart02G0392	48	non-m¹A genes
Acart02G0393	118	non-m¹A genes
Acart02G0394	279	non-m¹A genes
Acart02G0395	204	m¹A genes
Acart02G0398	161	non-m¹A genes
Acart02G0399	31	non-m¹A genes
Acart02G0400	36	non-m¹A genes
Acart02G0401	26	non-m¹A genes
Acart02G0405	198	non-m¹A genes
Acart02G0406	293	non-m¹A genes
Acart02G0409	94	non-m¹A genes
Acart02G0410	22	non-m¹A genes
Acart02G0411	563	non-m¹A genes
Acart02G0412	336	non-m¹A genes
Acart02G0413	160	non-m¹A genes
Acart02G0414	118	m¹A genes
Acart02G0415	18	non-m¹A genes
Acart02G0417	50	non-m¹A genes
Acart02G0418	45	non-m¹A genes
Acart02G0421	58	non-m¹A genes
Acart02G0422	72	non-m¹A genes
Acart02G0428	98	non-m¹A genes
Acart02G0432	26	non-m¹A genes
Acart02G0434	8	non-m¹A genes
Acart02G0435	41	non-m¹A genes
Acart02G0436	78	non-m¹A genes
Acart02G0437	78	non-m¹A genes
Acart02G0438	484	non-m¹A genes
Acart02G0439	138	non-m¹A genes
Acart02G0440	51	non-m¹A genes
Acart02G0441	49	non-m¹A genes
Acart02G0442	1331	non-m¹A genes
Acart02G0443	41	non-m¹A genes
Acart02G0444	79	non-m¹A genes
Acart02G0445	9	non-m¹A genes
Acart02G0446	312	non-m¹A genes
Acart02G0449	76	non-m¹A genes
Acart02G0452	50	non-m¹A genes
Acart02G0453	219	non-m¹A genes
Acart02G0455	116	non-m¹A genes
Acart02G0459	2813	non-m¹A genes
Acart02G0460	18	non-m¹A genes
Acart02G0463	42	non-m¹A genes
Acart02G0464	114	m¹A genes
Acart02G0466	63	non-m¹A genes
Acart02G0468	59	non-m¹A genes
Acart02G0469	16	non-m¹A genes
Acart02G0470	30	m¹A genes
Acart02G0471	3	non-m¹A genes
Acart02G0472	44	non-m¹A genes
Acart02G0473	99	non-m¹A genes
Acart02G0474	152	non-m¹A genes
Acart02G0476	173	non-m¹A genes
Acart02G0480	243	non-m¹A genes
Acart02G0481	27	non-m¹A genes
Acart02G0484	54	m¹A genes
Acart02G0485	80	non-m¹A genes
Acart02G0486	79	non-m¹A genes
Acart02G0487	48	non-m¹A genes
Acart02G0491	50	non-m¹A genes
Acart02G0492	42	non-m¹A genes
Acart02G0493	255	non-m¹A genes
Acart02G0496	60	non-m¹A genes
Acart02G0498	83	m¹A genes
Acart02G0499	93	non-m¹A genes
Acart02G0500	790	m¹A genes
Acart02G0501	82	non-m¹A genes
Acart02G0502	109	m¹A genes
Acart02G0504	1557	non-m¹A genes
Acart02G0505	19	non-m¹A genes
Acart02G0506	85	non-m¹A genes
Acart02G0510	45	non-m¹A genes
Acart02G0512	85	non-m¹A genes
Acart02G0513	152	non-m¹A genes
Acart02G0514	56	non-m¹A genes
Acart02G0516	121	non-m¹A genes
Acart02G0517	149	non-m¹A genes
Acart02G0518	62	non-m¹A genes
Acart02G0519	637	non-m¹A genes
Acart02G0523	96	non-m¹A genes
Acart02G0524	11	non-m¹A genes
Acart02G0525	100	non-m¹A genes
Acart02G0526	111	non-m¹A genes
Acart02G0527	48	non-m¹A genes
Acart02G0530	55	non-m¹A genes
Acart02G0531	116	non-m¹A genes
Acart02G0533	114	non-m¹A genes
Acart02G0536	21	non-m¹A genes
Acart02G0537	44	non-m¹A genes
Acart02G0538	103	m¹A genes
Acart02G0539	91	non-m¹A genes
Acart02G0540	69	non-m¹A genes
Acart02G0543	171	non-m¹A genes
Acart02G0544	73	non-m¹A genes
Acart02G0546	1074	non-m¹A genes
Acart02G0547	154	non-m¹A genes
Acart02G0549	73	non-m¹A genes
Acart02G0550	26	non-m¹A genes
Acart02G0551	71	non-m¹A genes
Acart02G0552	27	non-m¹A genes
Acart02G0554	158	non-m¹A genes
Acart02G0556	155	non-m¹A genes
Acart02G0557	90	non-m¹A genes
Acart02G0558	38	non-m¹A genes
Acart02G0560	48	non-m¹A genes
Acart02G0561	134	non-m¹A genes
Acart02G0563	48	non-m¹A genes
Acart02G0564	26	non-m¹A genes
Acart02G0565	155	non-m¹A genes
Acart02G0566	52	non-m¹A genes
Acart02G0567	31	non-m¹A genes
Acart02G0572	153	non-m¹A genes
Acart02G0573	80	non-m¹A genes
Acart02G0574	61	non-m¹A genes
Acart02G0577	130	non-m¹A genes
Acart02G0578	106	non-m¹A genes
Acart02G0579	16	non-m¹A genes
Acart02G0584	18	non-m¹A genes
Acart02G0586	270	non-m¹A genes
Acart02G0587	62	non-m¹A genes
Acart02G0589	95	non-m¹A genes
Acart02G0594	81	non-m¹A genes
Acart02G0595	12	non-m¹A genes
Acart02G0598	160	non-m¹A genes
Acart02G0599	65	non-m¹A genes
Acart02G0600	32	non-m¹A genes
Acart02G0604	30	non-m¹A genes
Acart02G0605	726	m¹A genes
Acart02G0606	121	non-m¹A genes
Acart02G0607	65	non-m¹A genes
Acart02G0608	129	non-m¹A genes
Acart02G0609	56	non-m¹A genes
Acart02G0610	46	non-m¹A genes
Acart02G0611	700	non-m¹A genes
Acart02G0619	25	non-m¹A genes
Acart02G0620	7	non-m¹A genes
Acart02G0622	171	m¹A genes
Acart02G0624	52	non-m¹A genes
Acart02G0626	54	non-m¹A genes
Acart02G0629	68	non-m¹A genes
Acart02G0633	163	non-m¹A genes
Acart02G0635	75	non-m¹A genes
Acart02G0636	348	non-m¹A genes
Acart02G0637	39	non-m¹A genes
Acart02G0638	71	non-m¹A genes
Acart02G0639	919	non-m¹A genes
Acart02G0640	227	non-m¹A genes
Acart02G0643	98	non-m¹A genes
Acart02G0644	153	non-m¹A genes
Acart02G0645	286	non-m¹A genes
Acart02G0646	63	m¹A genes
Acart02G0648	34	non-m¹A genes
Acart02G0649	141	non-m¹A genes
Acart02G0650	30	non-m¹A genes
Acart02G0656	220	non-m¹A genes
Acart02G0657	170	m¹A genes
Acart02G0659	362	non-m¹A genes
Acart02G0660	125	non-m¹A genes
Acart02G0662	160	non-m¹A genes
Acart02G0664	155	non-m¹A genes
Acart02G0665	201	non-m¹A genes
Acart02G0667	99	m¹A genes
Acart02G0668	130	m¹A genes
Acart02G0670	119	non-m¹A genes
Acart02G0672	225	m¹A genes
Acart02G0674	81	non-m¹A genes
Acart02G0676	230	non-m¹A genes
Acart02G0681	28	non-m¹A genes
Acart02G0682	32	non-m¹A genes
Acart02G0683	65	non-m¹A genes
Acart02G0686	118	non-m¹A genes
Acart02G0689	58	non-m¹A genes
Acart02G0691	62	non-m¹A genes
Acart02G0694	2623	non-m¹A genes
Acart02G0695	266	m¹A genes
Acart02G0698	90	non-m¹A genes
Acart02G0700	188	non-m¹A genes
Acart02G0701	132	non-m¹A genes
Acart02G0702	120	non-m¹A genes
Acart02G0703	317	non-m¹A genes
Acart02G0704	70	non-m¹A genes
Acart02G0706	67	non-m¹A genes
Acart02G0708	169	m¹A genes
Acart02G0710	28	non-m¹A genes
Acart02G0712	925	non-m¹A genes
Acart02G0713	49	non-m¹A genes
Acart02G0715	14	non-m¹A genes
Acart02G0716	47	non-m¹A genes
Acart02G0720	44	non-m¹A genes
Acart02G0721	152	non-m¹A genes
Acart02G0723	70	non-m¹A genes
Acart02G0724	67	non-m¹A genes
Acart02G0726	84	non-m¹A genes
Acart02G0727	1154	non-m¹A genes
Acart02G0729	115	non-m¹A genes
Acart02G0732	101	non-m¹A genes
Acart02G0736	79	non-m¹A genes
Acart02G0739	37	non-m¹A genes
Acart02G0740	554	m¹A genes
Acart02G0742	900	m¹A genes
Acart02G0743	89	non-m¹A genes
Acart02G0744	44	non-m¹A genes
Acart02G0745	72	non-m¹A genes
Acart02G0746	7	non-m¹A genes
Acart02G0747	278	non-m¹A genes
Acart02G0748	40	non-m¹A genes
Acart02G0749	25	non-m¹A genes
Acart02G0750	33	non-m¹A genes
Acart02G0751	5	non-m¹A genes
Acart02G0752	116	non-m¹A genes
Acart02G0753	53	non-m¹A genes
Acart02G0754	649	m¹A genes
Acart02G0755	8	non-m¹A genes
Acart02G0757	37	non-m¹A genes
Acart02G0759	74	non-m¹A genes
Acart02G0760	275	non-m¹A genes
Acart02G0761	37	non-m¹A genes
Acart02G0768	777	non-m¹A genes
Acart02G0770	44	non-m¹A genes
Acart02G0771	119	non-m¹A genes
Acart02G0773	120	non-m¹A genes
Acart02G0775	25	non-m¹A genes
Acart02G0778	111	non-m¹A genes
Acart02G0779	91	non-m¹A genes
Acart02G0780	35	non-m¹A genes
Acart02G0781	183	non-m¹A genes
Acart02G0782	74	non-m¹A genes
Acart02G0783	156	non-m¹A genes
Acart02G0785	17	non-m¹A genes
Acart02G0790	21	non-m¹A genes
Acart02G0791	20	non-m¹A genes
Acart02G0792	33	non-m¹A genes
Acart02G0793	265	non-m¹A genes
Acart02G0799	34	non-m¹A genes
Acart02G0800	11	non-m¹A genes
Acart02G0801	21	non-m¹A genes
Acart02G0802	179	non-m¹A genes
Acart02G0804	80	non-m¹A genes
Acart02G0806	166	non-m¹A genes
Acart02G0807	39	non-m¹A genes
Acart02G0809	83	non-m¹A genes
Acart02G0810	187	non-m¹A genes
Acart02G0813	113	non-m¹A genes
Acart02G0814	64	non-m¹A genes
Acart02G0816	24	non-m¹A genes
Acart02G0818	150	non-m¹A genes
Acart02G0819	41	non-m¹A genes
Acart02G0820	273	non-m¹A genes
Acart02G0821	156	non-m¹A genes
Acart02G0822	61	non-m¹A genes
Acart02G0823	724	non-m¹A genes
Acart02G0825	169	non-m¹A genes
Acart02G0826	42	non-m¹A genes
Acart02G0828	28	non-m¹A genes
Acart02G0829	281	non-m¹A genes
Acart02G0835	88	non-m¹A genes
Acart02G0836	2249	non-m¹A genes
Acart02G0838	87	non-m¹A genes
Acart02G0839	98	non-m¹A genes
Acart02G0840	106	non-m¹A genes
Acart02G0841	174	non-m¹A genes
Acart02G0842	75	non-m¹A genes
Acart02G0843	382	non-m¹A genes
Acart02G0844	145	non-m¹A genes
Acart02G0845	132	non-m¹A genes
Acart02G0846	5	non-m¹A genes
Acart02G0847	449	non-m¹A genes
Acart02G0848	457	m¹A genes
Acart02G0854	84	non-m¹A genes
Acart02G0855	53	non-m¹A genes
Acart02G0857	13	non-m¹A genes
Acart02G0859	120	non-m¹A genes
Acart02G0860	241	non-m¹A genes
Acart02G0861	343	non-m¹A genes
Acart02G0862	34	non-m¹A genes
Acart02G0864	15	non-m¹A genes
Acart02G0865	42	non-m¹A genes
Acart02G0866	18	non-m¹A genes
Acart02G0867	260	non-m¹A genes
Acart02G0868	93	non-m¹A genes
Acart02G0869	69	non-m¹A genes
Acart02G0872	44	non-m¹A genes
Acart02G0874	136	non-m¹A genes
Acart02G0875	38	non-m¹A genes
Acart02G0877	6	non-m¹A genes
Acart02G0879	119	non-m¹A genes
Acart02G0880	93	non-m¹A genes
Acart02G0881	1655	non-m¹A genes
Acart02G0884	320	m¹A genes
Acart02G0885	123	non-m¹A genes
Acart02G0887	80	non-m¹A genes
Acart02G0888	160	non-m¹A genes
Acart02G0889	160	m¹A genes
Acart02G0892	168	non-m¹A genes
Acart02G0897	116	non-m¹A genes
Acart02G0898	91	non-m¹A genes
Acart02G0901	10	non-m¹A genes
Acart02G0902	107	non-m¹A genes
Acart02G0904	319	m¹A genes
Acart02G0905	198	non-m¹A genes
Acart02G0906	72	non-m¹A genes
Acart02G0908	86	non-m¹A genes
Acart02G0909	25	non-m¹A genes
Acart02G0910	85	non-m¹A genes
Acart02G0911	119	non-m¹A genes
Acart02G0913	68	non-m¹A genes
Acart02G0914	206	non-m¹A genes
Acart02G0915	8	m¹A genes
Acart02G0916	63	non-m¹A genes
Acart02G0917	132	non-m¹A genes
Acart02G0918	8	non-m¹A genes
Acart02G0920	58	non-m¹A genes
Acart02G0921	15	non-m¹A genes
Acart02G0922	87	non-m¹A genes
Acart02G0923	53	non-m¹A genes
Acart02G0924	53	non-m¹A genes
Acart02G0925	25	non-m¹A genes
Acart02G0927	121	non-m¹A genes
Acart02G0930	388	non-m¹A genes
Acart02G0931	109	m¹A genes
Acart02G0932	26	non-m¹A genes
Acart02G0933	131	m¹A genes
Acart02G0934	175	non-m¹A genes
Acart02G0935	237	m¹A genes
Acart02G0936	159	non-m¹A genes
Acart02G0937	276	non-m¹A genes
Acart02G0938	29	non-m¹A genes
Acart02G0940	126	non-m¹A genes
Acart02G0941	252	m¹A genes
Acart02G0942	148	m¹A genes
Acart02G0946	7	non-m¹A genes
Acart02G0947	139	non-m¹A genes
Acart02G0948	20	non-m¹A genes
Acart02G0949	38	non-m¹A genes
Acart02G0951	73	non-m¹A genes
Acart02G0954	206	non-m¹A genes
Acart02G0955	208	non-m¹A genes
Acart02G0956	709	m¹A genes
Acart02G0958	251	non-m¹A genes
Acart02G0959	84	non-m¹A genes
Acart02G0962	40	non-m¹A genes
Acart02G0963	83	non-m¹A genes
Acart02G0964	167	non-m¹A genes
Acart02G0966	551	non-m¹A genes
Acart02G0967	84	non-m¹A genes
Acart02G0968	1934	m¹A genes
Acart02G0969	236	non-m¹A genes
Acart02G0970	142	non-m¹A genes
Acart02G0971	364	non-m¹A genes
Acart02G0972	96	non-m¹A genes
Acart02G0973	52	non-m¹A genes
Acart02G0974	742	non-m¹A genes
Acart02G0975	37	non-m¹A genes
Acart02G0976	195	m¹A genes
Acart02G0977	115	non-m¹A genes
Acart02G0978	182	m¹A genes
Acart02G0979	64	non-m¹A genes
Acart02G0980	131	non-m¹A genes
Acart02G0981	126	non-m¹A genes
Acart02G0983	467	m¹A genes
Acart02G0984	41	non-m¹A genes
Acart02G0985	538	non-m¹A genes
Acart02G0986	282	non-m¹A genes
Acart02G0988	234	non-m¹A genes
Acart02G0989	119	non-m¹A genes
Acart02G0990	148	non-m¹A genes
Acart02G0991	127	non-m¹A genes
Acart02G0996	53	non-m¹A genes
Acart02G0997	87	non-m¹A genes
Acart02G0998	120	non-m¹A genes
Acart02G1000	529	non-m¹A genes
Acart02G1001	70	non-m¹A genes
Acart02G1002	64	non-m¹A genes
Acart02G1003	583	m¹A genes
Acart02G1004	157	non-m¹A genes
Acart02G1005	157	non-m¹A genes
Acart02G1007	458	non-m¹A genes
Acart02G1010	123	non-m¹A genes
Acart02G1012	176	non-m¹A genes
Acart02G1013	176	non-m¹A genes
Acart02G1015	207	non-m¹A genes
Acart02G1016	100	non-m¹A genes
Acart02G1017	120	non-m¹A genes
Acart02G1019	85	non-m¹A genes
Acart02G1020	66	non-m¹A genes
Acart02G1021	451	non-m¹A genes
Acart02G1022	66	non-m¹A genes
Acart02G1025	129	m¹A genes
Acart02G1027	373	non-m¹A genes
Acart02G1030	34	non-m¹A genes
Acart02G1031	331	non-m¹A genes
Acart02G1032	149	non-m¹A genes
Acart02G1033	219	non-m¹A genes
Acart02G1034	145	non-m¹A genes
Acart02G1037	38	non-m¹A genes
Acart02G1038	75	non-m¹A genes
Acart02G1039	334	non-m¹A genes
Acart02G1043	161	m¹A genes
Acart02G1045	50	non-m¹A genes
Acart02G1047	166	non-m¹A genes
Acart02G1048	306	non-m¹A genes
Acart02G1051	184	non-m¹A genes
Acart02G1052	292	non-m¹A genes
Acart02G1053	186	non-m¹A genes
Acart02G1057	134	non-m¹A genes
Acart02G1058	45	non-m¹A genes
Acart02G1059	126	non-m¹A genes
Acart02G1060	182	non-m¹A genes
Acart02G1061	43	non-m¹A genes
Acart02G1062	52	non-m¹A genes
Acart02G1064	167	non-m¹A genes
Acart02G1065	64	non-m¹A genes
Acart02G1066	12	non-m¹A genes
Acart02G1067	277	m¹A genes
Acart02G1068	109	non-m¹A genes
Acart02G1069	115	non-m¹A genes
Acart02G1072	156	non-m¹A genes
Acart02G1073	138	non-m¹A genes
Acart02G1076	87	non-m¹A genes
Acart02G1078	80	non-m¹A genes
Acart02G1079	170	non-m¹A genes
Acart02G1081	58	non-m¹A genes
Acart02G1082	848	non-m¹A genes
Acart02G1083	72	non-m¹A genes
Acart02G1085	11	non-m¹A genes
Acart02G1086	56	non-m¹A genes
Acart02G1088	23	non-m¹A genes
Acart02G1089	78	non-m¹A genes
Acart02G1090	28	non-m¹A genes
Acart02G1091	289	non-m¹A genes
Acart02G1092	810	non-m¹A genes
Acart02G1093	123	m¹A genes
Acart02G1095	115	non-m¹A genes
Acart02G1096	400	non-m¹A genes
Acart02G1097	47	non-m¹A genes
Acart02G1098	225	non-m¹A genes
Acart02G1099	3	non-m¹A genes
Acart02G1100	61	non-m¹A genes
Acart02G1103	171	non-m¹A genes
Acart02G1106	13	non-m¹A genes
Acart02G1107	1244	non-m¹A genes
Acart02G1109	45	non-m¹A genes
Acart02G1113	105	non-m¹A genes
Acart02G1114	273	non-m¹A genes
Acart02G1115	696	m¹A genes
Acart02G1116	182	non-m¹A genes
Acart02G1117	45	non-m¹A genes
Acart02G1118	91	non-m¹A genes
Acart02G1120	77	non-m¹A genes
Acart02G1121	280	non-m¹A genes
Acart02G1122	105	non-m¹A genes
Acart02G1123	261	non-m¹A genes
Acart02G1124	73	non-m¹A genes
Acart02G1125	90	non-m¹A genes
Acart02G1127	37	non-m¹A genes
Acart02G1129	791	non-m¹A genes
Acart02G1130	72	non-m¹A genes
Acart02G1131	9	non-m¹A genes
Acart02G1132	40	non-m¹A genes
Acart02G1133	72	m¹A genes
Acart02G1134	43	non-m¹A genes
Acart02G1135	36	non-m¹A genes
Acart02G1136	16	non-m¹A genes
Acart02G1137	80	non-m¹A genes
Acart02G1138	100	non-m¹A genes
Acart02G1139	206	non-m¹A genes
Acart02G1140	183	non-m¹A genes
Acart02G1141	58	non-m¹A genes
Acart02G1143	486	non-m¹A genes
Acart02G1145	186	non-m¹A genes
Acart02G1146	44	non-m¹A genes
Acart02G1147	29	non-m¹A genes
Acart02G1149	119	m¹A genes
Acart02G1152	37	non-m¹A genes
Acart02G1153	89	non-m¹A genes
Acart02G1154	156	non-m¹A genes
Acart02G1155	208	m¹A genes
Acart02G1156	43	non-m¹A genes
Acart02G1158	162	non-m¹A genes
Acart02G1159	56	non-m¹A genes
Acart02G1160	375	m¹A genes
Acart02G1161	393	non-m¹A genes
Acart02G1162	463	non-m¹A genes
Acart02G1163	17	non-m¹A genes
Acart02G1165	33	non-m¹A genes
Acart02G1166	189	non-m¹A genes
Acart02G1167	19	non-m¹A genes
Acart02G1168	65	non-m¹A genes
Acart02G1169	53	non-m¹A genes
Acart02G1174	219	non-m¹A genes
Acart02G1175	60	non-m¹A genes
Acart02G1177	71	non-m¹A genes
Acart02G1178	216	m¹A genes
Acart02G1179	82	non-m¹A genes
Acart02G1180	310	m¹A genes
Acart02G1182	720	non-m¹A genes
Acart02G1183	41	non-m¹A genes
Acart02G1184	52	non-m¹A genes
Acart02G1185	418	m¹A genes
Acart02G1186	27	non-m¹A genes
Acart02G1187	86	m¹A genes
Acart02G1188	1573	non-m¹A genes
Acart02G1190	22	non-m¹A genes
Acart02G1191	43	non-m¹A genes
Acart02G1192	41	non-m¹A genes
Acart02G1193	255	non-m¹A genes
Acart02G1194	32	non-m¹A genes
Acart02G1196	52	non-m¹A genes
Acart02G1197	257	non-m¹A genes
Acart02G1198	85	non-m¹A genes
Acart02G1199	58	non-m¹A genes
Acart02G1200	18	non-m¹A genes
Acart02G1201	60	non-m¹A genes
Acart02G1202	173	non-m¹A genes
Acart02G1203	296	non-m¹A genes
Acart02G1204	974	non-m¹A genes
Acart02G1205	45	non-m¹A genes
Acart02G1208	13	non-m¹A genes
Acart02G1209	63	non-m¹A genes
Acart02G1211	42	non-m¹A genes
Acart02G1213	185	non-m¹A genes
Acart02G1214	51	non-m¹A genes
Acart02G1215	124	non-m¹A genes
Acart02G1216	88	non-m¹A genes
Acart02G1218	98	non-m¹A genes
Acart02G1219	45	non-m¹A genes
Acart02G1220	69	non-m¹A genes
Acart02G1221	48	non-m¹A genes
Acart02G1222	15	non-m¹A genes
Acart02G1224	50	non-m¹A genes
Acart02G1225	55	non-m¹A genes
Acart02G1227	90	m¹A genes
Acart02G1228	15	non-m¹A genes
Acart02G1229	138	non-m¹A genes
Acart02G1230	80	non-m¹A genes
Acart02G1232	30	non-m¹A genes
Acart02G1234	83	non-m¹A genes
Acart02G1235	103	non-m¹A genes
Acart02G1236	188	non-m¹A genes
Acart02G1237	140	non-m¹A genes
Acart02G1238	43	non-m¹A genes
Acart02G1239	49	non-m¹A genes
Acart02G1240	33	m¹A genes
Acart02G1243	78	non-m¹A genes
Acart02G1244	104	non-m¹A genes
Acart02G1245	51	non-m¹A genes
Acart02G1246	95	non-m¹A genes
Acart02G1247	346	m¹A genes
Acart02G1249	34	non-m¹A genes
Acart02G1251	70	non-m¹A genes
Acart02G1253	404	m¹A genes
Acart02G1254	219	non-m¹A genes
Acart02G1255	72	non-m¹A genes
Acart02G1257	54	non-m¹A genes
Acart02G1259	75	non-m¹A genes
Acart02G1260	224	non-m¹A genes
Acart02G1261	40	m¹A genes
Acart02G1262	65	non-m¹A genes
Acart02G1263	92	non-m¹A genes
Acart02G1264	67	non-m¹A genes
Acart02G1265	63	non-m¹A genes
Acart02G1268	18	non-m¹A genes
Acart02G1270	26	m¹A genes
Acart02G1272	89	non-m¹A genes
Acart02G1273	83	non-m¹A genes
Acart02G1275	29	non-m¹A genes
Acart02G1276	63	non-m¹A genes
Acart02G1278	119	m¹A genes
Acart02G1279	28	non-m¹A genes
Acart02G1281	373	non-m¹A genes
Acart02G1282	66	non-m¹A genes
Acart02G1283	913	non-m¹A genes
Acart02G1284	42	non-m¹A genes
Acart02G1285	29	non-m¹A genes
Acart02G1286	40	non-m¹A genes
Acart02G1287	95	non-m¹A genes
Acart02G1291	90	m¹A genes
Acart02G1294	308	non-m¹A genes
Acart02G1295	155	non-m¹A genes
Acart02G1296	27	non-m¹A genes
Acart02G1297	185	non-m¹A genes
Acart02G1298	96	non-m¹A genes
Acart02G1300	105	non-m¹A genes
Acart02G1301	28	non-m¹A genes
Acart02G1302	75	non-m¹A genes
Acart02G1304	12	non-m¹A genes
Acart02G1305	139	m¹A genes
Acart02G1306	93	m¹A genes
Acart02G1309	189	non-m¹A genes
Acart02G1310	158	non-m¹A genes
Acart02G1312	33	non-m¹A genes
Acart02G1314	498	m¹A genes
Acart02G1317	95	non-m¹A genes
Acart02G1319	747	non-m¹A genes
Acart02G1320	1694	non-m¹A genes
Acart02G1321	199	m¹A genes
Acart02G1322	51	non-m¹A genes
Acart02G1323	265	m¹A genes
Acart02G1324	49	non-m¹A genes
Acart02G1325	55	non-m¹A genes
Acart02G1326	45	non-m¹A genes
Acart02G1327	44	non-m¹A genes
Acart02G1328	53	m¹A genes
Acart02G1333	67	non-m¹A genes
Acart02G1338	156	non-m¹A genes
Acart03G0001	93	non-m¹A genes
Acart03G0002	55	non-m¹A genes
Acart03G0004	64	non-m¹A genes
Acart03G0008	70	non-m¹A genes
Acart03G0010	99	m¹A genes
Acart03G0011	14	non-m¹A genes
Acart03G0012	92	non-m¹A genes
Acart03G0013	309	m¹A genes
Acart03G0016	130	non-m¹A genes
Acart03G0017	33	non-m¹A genes
Acart03G0019	55	non-m¹A genes
Acart03G0020	106	non-m¹A genes
Acart03G0029	292	non-m¹A genes
Acart03G0030	48	non-m¹A genes
Acart03G0031	100	non-m¹A genes
Acart03G0032	425	m¹A genes
Acart03G0033	37	non-m¹A genes
Acart03G0035	133	m¹A genes
Acart03G0038	32	non-m¹A genes
Acart03G0040	49	non-m¹A genes
Acart03G0041	60	non-m¹A genes
Acart03G0043	155	non-m¹A genes
Acart03G0045	173	non-m¹A genes
Acart03G0046	93	non-m¹A genes
Acart03G0047	52	non-m¹A genes
Acart03G0052	44	non-m¹A genes
Acart03G0053	208	non-m¹A genes
Acart03G0055	153	non-m¹A genes
[truncated: 18,626 more rows]
